# Supplementary material for: Untargeted Metabolomics Identifies Biomarkers for MCADD Neonates in Dried Blood Spots
Source: Int J Mol Sci. 2023 Jun 2;24(11):9657. doi: 10.3390/ijms24119657 (PMC10253986; doi:10.3390/ijms24119657)
Supplement: Supplementary file 1 [file ijms-24-09657-s001.zip]

Archive with 3 entries (2 files):
- ijms-2362896-supplementary/
- ijms-2362896-supplementary/Supplementary figure 1.pdf
- ijms-2362896-supplementary/Supplementary tables.xlsx
