# Supplementary material for: Untargeted Metabolomics Identifies Biomarkers for MCADD Neonates in Dried Blood Spots
Source: Int J Mol Sci. 2023 Jun 2;24(11):9657. doi: 10.3390/ijms24119657 (PMC10253986; doi:10.3390/ijms24119657)
Supplement: Supplementary file 1 [file ijms-24-09657-s001.zip › ijms-2362896-supplementary/Supplementary tables.xlsx]

## Sheet: G17542_MCADD_Raw data
Table S1: Raw data of MCADD pateints and healthy controls.
Compound	Mass	Retention time (min)	DR_ Rajaa_MCAD_21241295_P	DR_Rajaa _MCAD_19505374_P	DR_Rajaa_ MCAD 21241125_P	DR_Rajaa_ MCAD_20325183_P	DR_Rajaa_ MCAD_20736112_P	DR_Rajaa_ MCAD_21805686_P	DR_Rajaa_MCAD_19031293_P	DR_Rajaa_MCAD_20296632_P	DR_Rajaa_MCAD_20400509_P	DR_Rajaa_MCAD_20725912_P	DR_Rajaa_MCAD_21112823_P	DR_Rajaa_MCAD_21245015_P	DR_Rajaa_MCAD_21905959_P	DR_Rajaa_MCAD_183489111_P	DR_ Rajaa_ MCAD_21741306_P	DR_ Rajaa_ MCAD_21753806_P	DR_ Rajaa_MCAD_20802600_P	DR_Rajaa_ MCAD_20845942_P	DR_Rajaa_ MCAD_21747425_P	DR_Rajaa_MCAD_19031569_P	DR_Rajaa_MCAD_20427551_P	DR_Rajaa_MCAD_20845951_P	DR_Rajaa_MCAD_21027862_P	DR_Rajaa_MCAD_21379950_P	DR_Rajaa_MCAD_21730638_P	DR_Rajaa_MCAD_21753499_P	DR_Rajaa_MCAD_21766545_P	DR_Rajaa_MCAD_21780952_P	DR_ Rajaa_ MCAD_QC5_P	DR_Rajaa_ MCAD_QC1_P	DR_Rajaa_ MCAD_QC2_P	DR_Rajaa_ MCAD_QC6_P	DR_Rajaa_MCAD_QC3_P	DR_Rajaa_MCAD_QC4_P
			Patient	Patient	Patient	Patient	Patient	Patient	Patient	Patient	Patient	Patient	Patient	Patient	Patient	Patient	Ctrl	Ctrl	Ctrl	Ctrl	Ctrl	Ctrl	Ctrl	Ctrl	Ctrl	Ctrl	Ctrl	Ctrl	Ctrl	Ctrl	QCs	QCs	QCs	QCs	QCs	QCs
0.80_668.0820n	346.039	0.802433	184.315	146.658	182.465	241.849	398.718	333.666	723.972	429.335	199.026	172.819	181.294	408.302	286.267	719.121	98.7343	148.591	204.301	123.299	205.536	126.494	255.326	132.459	134.379	111.08	246.119	282.374	101.186	237.699	150.908	523.47	431.422	145.109	276.616	310.003
0.80_189.5296n	253.545	0.802433	13.0176	18.2099	21.4307	36.1392	54.0229	91.0089	251.427	54.2789	21.3079	18.6501	11.2081	39.0007	95.7984	231.042	3.13723	6.45296	6.73714	33.7669	61.7401	28.1504	49.5008	28.4753	13.4825	1.45845	41.9802	42.018	14.0096	17.8648	24.1436	77.4638	79.9965	16.2899	40.6032	48.0243
0.80_814.0163n	419.006	0.802433	127.419	106.165	122.019	112.157	212.832	123.59	315.232	241.775	78.3832	102.483	69.1973	138.535	140.46	278.575	81.3649	111.09	109.589	70.9141	89.0542	71.3326	159.411	71.5976	104.28	91.8401	99.66	126.714	83.6765	135.698	75.7628	250.69	220.396	78.2356	149.749	143.456
0.80_315.5454n	360.517	0.802433	33.0769	32.4751	37.2966	45.4775	67.7428	87.7653	264.213	85.6486	44.2185	42.2068	33.4338	54.4335	151.318	244.31	7.06436	3.87071	12.3038	42.8136	75.2834	44.8081	71.8778	50.3633	32.8785	31.2684	69.8972	50.4227	21.169	27.63	29.5519	133.183	134.186	21.0979	64.0579	75.0661
0.80_315.0587n	360.03	0.802433	227.593	139.322	197.962	194.235	295.405	243.4	690.49	340.206	214.318	129.764	189.627	252.92	322.123	585.484	91.6305	136.892	122.168	137.836	207.736	143.826	256.957	163.977	155.237	181.524	218.795	196.933	128.477	207.032	144.508	438.159	369.202	120.658	206.794	243.371
0.80_457.0404n	502.012	0.802433	195.559	212.171	200.78	164.37	338.638	212.54	546.436	410.3	176.473	168.047	168.934	277.588	293.707	561.91	98.9257	126.328	143.637	139.684	201.101	136.326	295.734	144.647	168.426	159.688	202.49	201.097	109.047	236.623	131.017	426.976	383.785	125.484	242.737	255.303
0.80_737.0124n	701.999	0.802433	92.1807	69.2608	92.2406	115.529	209.508	82.6673	373.727	286.026	93.6389	59.3984	67.7509	192.963	59.295	305.1	33.4311	92.4995	243.402	31.7246	69.7312	64.1109	89.9097	21.214	72.6362	84.0556	81.4346	148.041	53.9733	153.233	52.9075	408.992	269.742	45.3002	160.196	167.111
0.80_525.9920n	590.008	0.802433	129.715	98.9638	145.024	99.1038	214.067	103.88	298.397	251.699	84.892	149.708	70.9751	130.898	185.422	285.965	49.2461	89.8354	80.8289	58.2876	115.119	76.5889	168.646	43.2035	114.99	85.0221	88.819	105.938	61.228	138.608	74.9703	253.799	203.077	63.7796	127.959	131.608
0.99_515.9078n	269.952	0.991	449.309	124.267	465.158	252.051	204.656	141.789	103.982	208.014	95.1636	72.1732	113.602	371.69	87.9546	170.079	108.474	575.978	187.159	39.8062	67.6705	105.632	238.126	65.8768	254.913	36.8057	109.526	159.365	128.922	406.828	125.168	188.706	196.101	141.816	182.076	189.838
0.80_434.5379n	479.509	0.802433	30.187	5.6992	33.8559	49.0722	76.6357	71.6293	210.811	95.0173	37.4128	40.101	18.3357	50.7992	111.07	204.446	6.15331	7.65276	20.9132	14.8936	65.6515	28.1747	57.0998	33.8852	33.0565	6.3707	32.4205	45.6377	25.2839	39.4537	25.8892	122.956	118.404	19.2538	47.0132	60.6849
0.80_424.0747n	469.046	0.802433	269.103	308.171	317.345	444.738	628.84	844.564	1892.59	468.103	188.371	219.594	154.9	472.32	504.237	1516.75	159.449	317.678	111.409	190.513	431.802	190.854	238.506	235.18	151.877	128.517	234.638	357.915	141.419	334.672	234.564	626.105	577.179	209.507	382.334	392.65
4.56_438.1126n	242.046	4.56242	2549.72	5.11449	1015.51	361.187	2138.72	288.324	998.13	414.57	209.341	560.297	42.376	953.688	451.404	88.1689	331.442	918.652	2010.68	77.5601	22.6873	864.569	127.393	71.0986	763.596	145.97	467.477	1008.84	195.95	123.789	408.031	658.435	731.058	421.619	569.201	524.583
5.03_222.0323n	123.014	5.02527	1318.19	200.591	1147.89	844.404	1282.21	380.967	849.506	1119.43	1013.03	516.937	862.168	1002.84	597.539	660.405	1062.61	1305.81	1545.5	930.963	370.169	1208.06	1162.81	912.25	1306.9	1148.99	1062.13	796.355	952.519	760.166	852.639	1118.5	1106.82	856.287	1002.56	979.334
5.01_360.0886n	405.06	5.00813	36318.6	698.308	25133.5	14368.7	29201.4	2456.42	9895.73	18919.3	21316.8	4600.72	14059.2	16757.3	5171.03	5912.98	31656.7	32563.8	58944.7	17798.3	2593.61	42363.1	24007.9	18771.7	42827.4	28682.6	24979.4	11902.2	20153.8	8501.01	17117.4	18189.9	18075.8	18462.6	18393.7	17383
1.28_559.0534n	302.516	1.28243	456.627	204.69	477.707	379.667	544.249	140.567	500.764	547.533	509.312	212.045	425.196	443.081	439.938	794.192	495.233	648.845	524.588	416.246	254.759	329.057	599.47	377.045	519.118	540.931	453.168	475.338	310.754	594.252	365.032	858	806.61	368.452	575.621	532.797
1.27_1073.1108n	559.545	1.26528	398.962	38.1965	472.537	288.664	207.521	24.431	123.669	186.467	475.306	31.3078	235.647	315.685	166.568	626.05	1101.41	1008.24	484.75	435.273	78.4971	691.713	506.503	435.926	1089.75	303.136	756.795	319.117	91.2039	593.221	285.063	332.302	377.528	295.631	355.099	324.845
6.11_1056.5013n	540.249	6.111	19.4897	29.7871	3.59622	17.783	23.33	2.91769	20.2966	47.1874	42.5997	12.5338	34.9174	6.88736	1.05542	14.0367	156.16	22.9356	427.805	276.115	3.77231	275.013	173.165	198.667	337.382	311.914	218.664	2.90674	34.7471	34.6995	43.5819	97.8869	97.3351	64.5269	76.3217	82.7561
6.71_438.0687n	483.04	6.71098	481.105	18.6209	392.696	244.402	398.051	74.4371	241.667	346.145	267.362	16.8532	207.999	283.343	177.125	226.55	273.516	523.772	523.728	165.414	85.5733	319.524	344.125	184.974	447.101	319.111	291.624	213.801	249.867	260.285	172.781	328.151	315.784	146.466	261.018	242.354
7.08_378.0192n	211.999	7.08242	559.879	340.671	524.068	426.557	543.626	336.325	517.811	512.448	430.95	449.202	428.224	514.596	460.247	522.291	346.956	673.151	548.023	413.138	346.916	388.057	576.197	338.954	411.923	387.839	436.096	411.519	434.318	569.651	331.087	491.331	538.321	317.86	429.045	434.356
7.61_294.0931n	170.036	7.60818	1516.19	154.792	1145.9	903.442	1178.22	233.845	667.967	847.303	1034.8	541.429	676.995	826.587	617.632	431.286	935.014	1461.83	1794.7	712.533	299.643	1204.08	1003.57	636.852	1300.6	1016.71	856.262	836.611	1152.43	754.721	795.775	819.523	853.995	869.013	846.417	846.625
0.80_391.5536n	436.525	0.802433	27.9092	8.8689	25.8488	39.1565	70.2308	89.8646	218.167	93.977	37.856	36.2951	14.0725	53.5843	132.851	227.56	7.98474	1.38771	13.3489	18.4318	65.9471	37.9986	64.1119	40.3784	32.5802	18.9162	43.0691	42.2094	15.3864	32.3664	23.8774	131.977	110.672	17.8073	57.802	67.1786
8.70_223.9929n	268.964	8.69968	4333.06	3669.76	4406.17	3812.69	4596.96	3694.53	4584.42	4764.21	3947.25	3946.04	3913.06	4317.26	4284.85	4671.56	3492.97	4458.19	4272.23	3721.19	3570.06	3611.61	4484.88	3623.97	3994.37	4044.97	4021.62	3988.89	3723.02	4430.27	3511.2	4767.08	4787.7	3410.59	4204.16	4147.39
8.68_424.1358n	469.107	8.68255	953.508	740.074	967.071	829.358	1037.71	737.724	1072.8	1049.27	846.205	822.234	830.437	931.08	933.28	1021.76	731.666	1008.3	978.262	786.382	726.211	772.953	1011.27	773.15	885.543	915.717	923.987	837.854	791.155	945.733	729.749	1051.55	1059.6	730.238	919.736	928.833
0.80_816.1036n	431.041	0.802433	161.489	102.766	157.867	112.673	219.149	115.003	425.927	397.981	119.746	151.562	86.0596	194.302	142.087	388.716	61.7195	194.292	138.98	73.8739	123.727	99.3642	146.676	80.3701	123.746	92.7837	124.002	131.799	71.8322	185.734	75.5332	315.776	276.363	77.7462	171.975	185.342
10.98_636.1633n	341.071	10.98	358.745	198.163	354.275	282.488	394.258	177.69	425.879	378.586	281.323	301.475	249.126	324.86	262.53	367.238	217.629	445.492	450.828	272.925	191.752	226.355	439.469	202.473	267.108	292.483	283.661	275.767	276.512	354.846	205.706	407.761	346.879	199.828	288.997	280.003
1.64_765.9746n	270.987	1.63672	340.644	295.243	391.254	250.418	409.769	330.711	281.929	360.018	266.337	243.396	279.836	357.943	219.858	369.691	212.66	398.197	358.017	113.697	174.327	135.202	269.116	106.208	184.351	272.723	174.061	330.166	304.077	401.969	251.023	380.841	401.679	260.351	317.629	329.513
1.64_606.1300n	326.054	1.63672	9647.65	8038.05	12829	5659.53	9184.01	9338.96	4349.22	6896.02	5919.83	4607.77	6460.53	8913.34	3337.74	6777.86	5400.06	12800.2	9174.69	1870.16	2761.87	2503.08	5317.13	2075.54	3140.85	6310.04	3351.13	7841.39	8811.98	11790.8	6278.46	7792.6	7906.68	6499.14	7288.3	7069.25
12.17_568.2187n	533.205	12.1689	10.9817	20.2613	0.452089	76.8585	83.301	10.0333	1403.69	84.3997	143.389	3.26694	18.307	15.5377	144.477	693.196	0.845272	61.2951	133.031	6.75877	30.2891	1.85645	53.6556	0.299488	115.747	32.8434	187.282	113.839	28.6462	82.1935	63.9515	127.376	139.597	73.0259	93.4446	94.0706
1.64_682.0271n	243.004	1.63672	1940.02	1589.64	2247.69	1268.71	1958.01	1795.78	1202.17	1681.7	1323.84	1139.14	1385.76	1822.8	962.512	1613.81	1078.1	2307.43	1687.92	547.023	797.139	731.455	1235.84	621.315	973.885	1369.39	868.678	1611.46	1580.35	2255.91	1288.72	1833.99	1841.63	1323.03	1595.41	1564.53
13.23_452.2988n	497.27	13.2263	427141	388403	431278	402494	439938	394250	447104	439657	414434	407863	409823	428591	428192	442657	379066	433281	429151	399439	386901	399066	439754	391919	422771	420824	416443	411120	398981	428742	381421	445722	449453	382556	418878	423713
2.07_165.0378n	210.009	2.06528	107.67	20.8482	74.459	46.5923	110.008	5.45949	38.9177	90.4199	85.7035	29.0437	62.1477	52.7614	10.7153	18.2273	94.6814	107.726	222.342	71.5595	6.24247	120.541	99.2965	61.6824	139.111	124.334	93.1955	40.8057	68.8068	34.0844	55.9319	83.478	84.7447	50.869	66.9683	59.108
14.38_618.2899n	321.143	14.3809	45066.8	37208	44709.7	40080.4	46840.5	37634.6	47670.7	47637.3	41343.2	40577.9	40870.6	43865.8	43853.7	47207.1	35992.8	45633.5	45351.4	39221.4	36969.5	38612.8	46227.6	37780	42515.7	42773.9	42072	41712	39339.5	45480.8	36316.1	48391.1	48828.6	35741.7	43131.8	42947
14.36_600.2930n	312.145	14.3638	8231	6162.82	8164.24	6865.01	8762.39	6281.14	9131.72	9156.36	7265.41	6924.14	7122.72	7931.06	7847.21	9041.89	5916.21	8643.48	8317.77	6598.9	6206.72	6513.5	8653.98	6357.71	7613.27	7574.98	7446.04	7409	6651.67	8391.27	5973.96	9275.73	9315.02	5874.07	7771.38	7758.33
15.86_846.4295n	435.213	15.8614	9705.2	7336.58	9815.55	8068.71	10619.4	7543.5	11373.9	10985.7	8352.99	8149.58	8251.81	9630.39	9394.27	10740.3	6965.85	10182.4	10055.1	7990.43	7152.63	7654.62	10454.1	7567.07	8855.57	8916.02	8655.79	8686.49	7673.48	10048.3	6922.24	11513.8	11406.3	6973.04	9278.8	9194.91
16.43_386.7071n	351.693	16.4274	305.746	177.515	271.169	211.711	313.149	176.193	354.692	322.908	229.966	185.915	237.17	284.342	287.263	320.343	161.713	295.47	321.584	184.688	177.823	197.598	313.761	176.848	255.803	267.018	246.896	251.943	195.783	329.655	141.404	355.071	359.618	162.225	279.415	274.479
16.43_1000.6250n	965.611	16.4274	2039.46	1163.67	2071.41	1363.97	2380.6	1210.38	2599.1	2489.59	1509.93	1482.06	1438.25	1985.41	1848.54	2368.31	1054.94	2207.04	2092.26	1350.89	1068.56	1241.44	2268.45	1164.49	1651.3	1713.91	1630.7	1560.31	1346.69	2109.38	1052.19	2758.92	2616.99	1017.37	1777.01	1728.53
16.43_978.6656n	501.331	16.4274	3010.44	1807.05	3113.87	2261.35	3468.36	1921.71	3788.19	3567.92	2448.04	2296.62	2349.98	2942.77	2908.28	3584.95	1728.31	3302.4	3161.48	2153.77	1839.86	2034.68	3357.14	2015.87	2600.26	2674.81	2573.78	2505.76	2086.81	3202.79	1751.02	4105.93	3723.07	1749.03	2801.83	2681.45
1.64_270.0374n	235.024	1.63672	254.975	185.108	313.387	131.497	254.218	202.839	120.634	205.379	144.575	122.198	154.75	233.046	97.0558	196.127	134.158	345.609	282.538	75.6388	53.3007	73.2978	164.752	74.1928	99.6526	155.979	71.5361	184.504	198.374	273.348	138.051	225.268	216.885	148.736	186.486	180.615
0.80_806.0488n	426.014	0.802433	88.4874	84.9898	102.881	99.9066	186.139	123.066	351.479	291.93	117.061	87.0249	71.1756	180.734	160.667	372.958	47.914	112.798	167.403	117.49	111.909	96.4914	115.2	98.5873	92.1984	80.1092	153.699	144.754	44.4229	118.603	70.7654	362.125	286.78	62.4733	155.97	165.145
17.94_1040.7861n	1085.76	17.9423	48660.2	31085.3	48328.8	36515.1	53827.1	32110.4	56489.2	55571.3	39127.5	37317.3	38231.4	47467.7	47028.7	54414.5	29308.2	50903.2	49835.8	35117	30114.6	33635.2	51931	32974.1	41243.5	43706.5	41092.5	40136.9	34708.8	49833.1	28581.1	59853.1	58713.6	28172.9	44844	44243.2
18.23_1136.9574n	591.468	18.2281	19997.5	13270.8	19720.2	15160.6	22049.5	13458.9	23216	22890.8	16214	15529.1	15915.5	19657.2	19185.5	22299.9	12613.1	20912.9	20335.5	14853.4	13078.3	14244	21554	13972.6	17201.3	17916.7	16966	16601.4	14498.1	20984.7	12272.5	24363.6	24016.4	12050.7	18420.5	18206.9
18.23_1046.8360n	535.416	18.2281	11519.2	7849.69	11294.2	8896.95	12206.9	7966.51	13068.5	12876.6	9511.9	8968.45	9151.56	10839.3	10907.2	12442.8	7553.54	11918.3	11708.7	8732.34	7775.91	8561.49	12011.4	8262.95	9867.25	10080.4	9850.58	9721.1	8585.45	11776.6	7587.48	13332.9	13310.1	7366.65	10419.7	10358.6
0.80_722.0359n	767.007	0.802433	64.7902	47.0751	56.8241	64.5574	108.581	68.7539	220.763	140.571	50.1877	50.642	47.8256	95.4489	63.5699	233.968	27.2986	81.9848	69.6999	26.8162	67.957	34.6232	62.8108	41.816	46.2357	40.2138	40.5335	75.2442	27.6382	74.7206	34.1085	180.896	121.245	37.2995	83.293	101.987
0.80_693.9855n	758.001	0.802433	149.496	102.231	141.785	117.876	222.161	116.975	398.296	263.193	123.6	106.977	95.2729	182.924	167.112	361.704	54.5954	84.0753	154.468	81.1068	107.135	107.054	125.761	85.878	81.0104	76.4344	133.653	145.847	64.5202	157.35	96.2985	351.376	258.017	71.45	172.568	166.031
0.64_583.7732n	303.885	0.636717	102.81	15.9482	58.7552	43.5856	117.893	1179.58	115.177	98.0536	52.2048	42.3269	42.1548	57.1505	53.9239	117.429	30.7047	136.975	76.3389	46.7913	33.8282	45.9581	99.7907	33.4154	45.4846	25.5957	40.2778	40.0408	45.8646	84.376	31.7566	67.4272	82.3786	13.2198	37.8468	36.5297
0.65_267.9419n	232.928	0.653867	993.421	508.324	800.462	653.157	1043.67	265.713	1083.16	964.125	694.99	720.129	688.845	799.366	736.528	1020.11	515.809	1224.56	900.978	702.241	551.751	698.096	1024.8	597.632	642.144	621.036	655.612	679.44	664.022	898.608	539.637	881.587	857.957	505.03	685.405	692.125
0.65_549.8341n	286.915	0.653867	91.7648	27.6158	64.8765	41.6328	98.8458	23.6066	102.955	90.3188	44.4361	38.029	46.4061	62.9128	56.1209	92.2437	27.9395	108.427	81.49	39.3542	24.8437	44.533	72.6515	31.23	42.3285	35.9788	49.4141	51.2233	34.2648	76.9195	32.0259	66.8037	81.0952	29.2685	51.0696	49.923
0.65_637.8084n	330.902	0.653867	106.202	40.3179	51.7106	45.8412	126.666	8.39415	107.989	80.2642	38.2147	64.8268	42.195	57.0135	50.0237	110.397	22.6762	164.371	77.1483	36.4839	26.605	41.496	72.01	30.6046	47.3767	28.7109	40.7227	33.5105	39.3426	81.9417	31.9051	64.8803	64.7632	32.0543	48.1347	40.6177
0.65_729.7334n	376.865	0.653867	40.5273	7.04019	21.0991	6.89401	42.0781	15.4972	41.1091	28.616	16.9464	23.3043	17.1746	19.0855	12.1893	51.7469	2.59602	51.9674	31.5865	3.52522	3.81415	13.5024	35.3531	5.34773	20.8381	10.0366	9.47475	6.28594	16.9086	38.8024	6.83633	37.1028	34.0841	9.13635	16.1701	18.5482
0.65_787.7165n	405.856	0.653867	41.8181	12.0587	27.6357	16.1898	61.6267	3.22244	49.2935	43.6942	20.4584	27.7996	15.4986	35.2917	23.3151	52.6379	8.86279	68.9488	33.119	14.6961	11.9114	22.41	40.6682	5.8076	22.5921	12.624	28.7768	24.6057	12.3526	37.9568	12.2783	27.9952	31.1023	11.4039	19.0632	16.1228
0.65_789.7195n	417.849	0.653867	40.1387	6.95	29.1108	11.1766	54.4579	3.51236	38.7429	40.0434	11.4492	20.6872	12.261	27.2702	26.0832	37.6654	1.92979	50.4783	21.5144	18.4523	5.25406	13.9168	36.1058	4.46799	23.3662	10.3823	12.6933	12.4658	6.46404	26.0422	13.2463	28.3436	30.4527	3.54065	14.5488	15.6267
0.65_909.6831n	466.84	0.653867	194.838	53.3444	121.941	94.0108	221.013	8.98059	200.705	167.228	97.138	125.458	90.1732	115.327	110.736	183.659	57.0726	301.872	147.109	83.5854	66.8379	110.85	175.422	63.2518	82.1964	59.8282	82.7826	85.0985	84.9789	155.651	62.6982	134.758	130.099	64.7212	94.8047	82.231
0.65_425.8749n	390.861	0.653867	52.8748	10.0104	36.0722	18.4785	58.506	56.4294	57.2336	54.22	29.6654	30.1821	21.7323	24.0061	25.7744	57.3115	7.52371	90.8577	50.1756	17.1336	5.22113	21.1984	50.2237	13.1769	28.1589	13.2092	17.9984	17.017	15.2559	43.626	2.78453	34.6639	34.2319	14.1486	13.88	22.5714
0.65_733.7624n	389.87	0.653867	36.7011	8.48277	27.4522	11.2791	42.5028	4.55315	41.8509	38.3044	13.5397	21.9635	17.6832	26.3224	24.6297	39.9917	6.57132	45.709	28.0872	11.0064	7.22084	10.9372	33.5435	13.9005	25.7557	11.5414	18.4972	17.5268	9.15176	32.916	4.22493	35.4012	41.6242	6.30582	22.8292	25.0138
0.65_727.7616n	386.87	0.653867	42.1766	8.34462	30.9754	25.0104	63.9935	35.5489	51.8838	53.3058	28.3689	30.1428	28.3579	37.2348	30.7382	58.2839	11.5303	72.4425	38.8974	27.5679	16.3949	31.6732	50.8485	15.9498	30.1271	19.6723	25.616	29.2558	23.2516	45.4332	20.6325	45.9256	45.2166	16.6575	25.5427	18.4383
0.65_725.8229n	385.901	0.653867	98.5324	27.5407	71.4419	51.6617	117.038	18.2622	98.3429	97.9029	62.3677	58.5727	49.4888	66.9663	64.9473	103.435	35.272	120.607	81.6627	47.2612	32.1782	57.1031	95.5999	39.8951	55.2478	40.7899	50.2049	59.0445	49.6902	86.6811	25.6421	79.2786	81.3094	26.8919	56.4098	53.5806
0.65_403.8592n	368.845	0.653867	316.619	104.266	231.909	179.185	373.907	344.446	349.245	341.029	193.259	185.622	189.899	232.775	226.556	344.353	116.339	414.859	259.171	176.059	104.428	173.013	317.492	135.53	187.402	137.729	175.278	180.322	149.047	292.197	98.6292	211.433	231.859	108.081	154.935	156.292
0.65_179.0105n	143.997	0.653867	238.867	210.035	205.933	172.079	298.355	1417.46	319.168	264.331	175.095	230.28	172.623	210.866	220.052	268.183	144.816	286.08	240.171	169.975	147.692	168.028	235.342	143.315	192.558	178.029	193.328	180.568	169.823	233.748	147.712	283.964	266.572	141.816	204.105	197.989
0.65_821.7080n	422.852	0.653867	54.3431	8.1792	37.7408	28.7489	64.3613	34.0302	65.9498	52.586	22.2389	23.7754	30.6531	31.1434	26.9346	61.4558	5.62939	85.0935	38.9171	21.7558	11.4431	22.7783	39.1656	8.64833	31.0709	13.5475	24.9959	28.2653	13.6042	48.9217	16.1571	38.8493	32.0558	15.5321	14.647	23.087
0.65_819.6973n	421.847	0.653867	93.037	17.7969	66.7774	38.1857	103.63	28.1524	114.782	89.7546	46.6	54.8195	45.0303	62.4812	43.6733	104.917	21.7808	136.178	70.1442	44.8883	22.3995	42.5002	96.1022	21.6701	50.0418	22.5501	41.633	41.1044	31.3547	69.4279	15.2378	67.0913	66.8685	24.6245	36.3113	39.6805
0.72_1769.4668n	896.732	0.722433	632.653	316.521	607.957	386.766	580.002	337.612	634.569	583.326	430.004	606.879	391.131	484.466	599.384	745.483	398.213	766.615	579.329	624.704	615.311	386.082	533.72	445.727	509.623	455.185	426.46	417.691	427.409	602.099	331.912	661.274	611.423	329.986	473.048	479.997
0.72_1873.4751n	948.736	0.722433	525.033	299.704	484.967	382.232	495.521	324.01	556.023	507.558	373.506	386.988	366.281	409.026	461.106	558.011	330.016	672.841	579.173	370.176	301.624	361.075	532.52	320.574	466.699	394.692	408.91	385.317	347.908	540.86	302.255	584.097	570.908	310.812	425.402	427.632
0.72_1737.5003n	880.748	0.722433	503.056	311.656	484.262	368.617	522.024	299.416	533.71	443.787	350.27	349.587	348.539	424.139	426.467	486.624	306.18	616.354	428.428	339.385	289.476	327.63	525.974	327.477	462.232	337.764	401.212	371.971	357.416	529.205	303.684	583.21	567.678	301.565	451.711	419.521
0.65_915.6463n	480.812	0.653867	97.9673	33.9702	68.9637	58.3619	106.838	10.859	82.1817	80.2067	58.8788	68.718	57.9834	71.4669	77.1757	107.468	31.6972	120.053	53.0098	53.3536	50.8564	52.3683	91.8082	56.683	53.8492	43.533	57.3055	52.4112	52.2428	84.7727	41.4015	57.0618	74.457	33.765	66.0314	63.5864
0.74_1475.5294n	760.754	0.739567	204.963	85.1251	195.986	116.555	193.188	100.658	200.21	226.028	139.709	173.712	111.167	181.974	181.633	237.381	109.661	218.542	264.607	179.74	178.588	111.509	172.413	123.159	141.757	183.683	135.594	123.835	131.065	157.178	83.1199	210.655	183.305	99.8995	144.425	132.522
0.74_1619.5148n	832.747	0.739567	286.396	143.586	274.637	172.932	314.718	160.876	282.989	346.527	202.792	268.989	164.248	252.976	298.319	361.363	189.13	314.9	384.47	299.632	296.181	187.409	232.988	209.86	233.869	303.766	192.571	174.483	212.025	279.605	137.76	272.77	282.72	153.364	225.577	213.361
0.74_1803.5186n	913.758	0.739567	427.075	236.634	455.26	303	437.875	315.263	561.539	470.701	294.945	556.743	276.488	313.45	557.717	683.32	271.331	660.492	566.796	550.036	508.981	334.853	407.402	418.43	457.8	421.883	274.316	285.785	294.788	485.653	236.278	482.909	436.666	230.284	366.642	336.952
0.74_1833.4616n	928.729	0.739567	624.853	500.484	545.311	565.208	548.136	553.354	904.935	513.23	449.78	779.932	546.16	485.983	893.674	950.817	398.397	1007.19	556.998	751.173	623.746	619.371	723.875	676.401	784.83	348.356	487.046	518.299	425.304	811.579	451.694	793.305	799.846	441.137	608.043	613.435
0.74_1797.4552n	910.726	0.739567	733.64	515.377	713.42	615.833	699.943	503.61	802.532	592.447	532.094	543.782	583.982	611.486	689.354	725.757	482.016	1014.56	590.016	501.249	387.462	599.746	780.767	520.72	751.369	411.103	585.366	576.532	541.796	832.345	504.395	916.198	905.644	511.501	696.827	707.065
0.74_1765.4892n	894.743	0.739567	538.991	438.135	478.261	517.342	502.246	483.301	830.165	401.674	388.188	639.434	481.308	457.353	768.809	816.602	363.83	910.57	393.91	650.252	509.677	576.445	658.943	570.905	702.26	284.372	449.573	474.488	398.007	776.344	412.503	720.642	731.39	414.228	560.493	537.927
0.74_1699.5062n	861.751	0.739567	426.771	352.926	363.739	409.393	367.463	390.963	686.015	275.681	281.779	561.577	382.331	339.252	607.992	664.079	286.898	746.901	277.942	500.767	415.896	446.523	533.433	450.888	570.015	175.207	336.562	356.077	319.489	641.641	304.71	566.744	570.946	329.736	447.274	439.477
0.74_1697.4950n	860.746	0.739567	584.49	465.026	514.811	557.401	547.638	530.857	878.252	451.815	401.681	762.419	531.295	482.735	816.38	918.938	367.049	972.76	434.416	679.951	593.809	570.604	708.656	624.908	754.618	310.569	473.227	492.331	407.421	809.717	452.091	789.237	766.45	435.19	608.266	569.723
0.74_1629.5248n	826.761	0.739567	430.74	334.303	386.489	412.801	388.784	358.404	633.524	312.375	309.94	477.197	368.173	361.146	570.106	612.655	275.164	711.583	298.188	473.33	375.685	430.869	526.65	454.063	550.028	209.579	351.047	343.185	297.797	602.185	304.169	580.406	574.557	303.231	458.561	443.875
0.74_1473.5048n	748.751	0.739567	144.955	51.6974	132.56	81.5953	142.769	46.9437	119.361	165.294	91.6153	47.0562	72.4344	117.561	79.7301	94.0104	84.3084	160.419	182.623	45.3202	29.419	60.4257	115.809	57.9991	97.3248	140.307	85.2059	92.1125	88.0383	127.428	59.7951	160.559	142.639	54.4358	98.484	94.9529
0.65_548.8281n	513.814	0.653867	100.666	17.5545	57.3079	42.8442	117.906	32.9487	85.7397	73.6455	30.6033	59.275	44.4513	56.1633	47.0113	109.032	13.7172	142.791	66.3627	48.0965	20.7497	39.7602	108.893	36.0526	26.6598	16.9606	30.7412	24.695	27.5657	83.1619	13.9728	37.9105	54.4296	19.7102	31.469	40.9893
0.65_1001.6363n	512.816	0.653867	44.7699	5.1181	23.3453	14.6915	54.7371	118.796	52.8206	40.3502	9.32208	27.2823	16.11	23.2543	24.7287	43.4603	3.16898	94.1402	36.5927	10.7961	3.05203	18.6365	37.0207	3.90533	11.8916	7.65231	23.025	8.43445	18.1883	29.522	2.70078	17.3983	22.3333	11.56	18.2762	14.3704
0.65_975.6489n	510.814	0.653867	81.8641	11.6996	54.0093	36.8082	87.349	63.0144	57.9276	65.4833	36.8315	36.5867	37.893	58.0327	40.3143	77.465	25.9149	111.468	53.818	36.3812	14.4761	38.6481	79.0963	25.7503	31.5383	45.1374	38.0092	40.9252	40.4411	58.9185	24.2466	28.3993	51.4083	19.3129	38.9043	32.192
0.65_651.7910n	616.777	0.653867	194.204	23.0813	90.2777	65.5432	239.036	13.5756	193.583	166.336	80.6204	85.6709	63.5686	87.8534	98.0285	216.178	17.948	331.745	118.185	83.0958	38.7861	108.107	197.478	64.5314	49.4809	16.3083	74.0438	65.8268	66.5917	151.574	39.2228	55.5241	68.9016	29.9989	66.1826	48.4513
0.65_670.7322n	734.748	0.653867	211.825	18.4666	76.3516	49.11	240.491	16.3266	182.543	146.43	71.8932	77.4932	64.7088	75.8452	76.9744	202.79	23.7622	375.677	85.6485	58.4051	22.8836	89.176	195.498	47.2148	36.7744	27.0218	50.2099	65.6783	61.4585	123.039	40.5912	55.5693	60.9571	34.662	68.403	54.6699
0.65_624.7942n	669.765	0.653867	222.581	7.15747	104.156	71.7994	281.637	12.7742	195.305	203.178	70.7598	91.7433	60.9155	103.904	55.8348	215.436	29.0086	442.506	118.082	81.8066	23.1069	87.9373	207.674	43.954	46.4047	41.5149	49.1759	66.1713	77.7117	178.185	23.9748	67.6902	88.5957	26.7434	61.5813	51.051
0.65_649.7939n	614.78	0.653867	69.1693	7.9888	37.9111	35.0711	80.5794	13.3295	79.8097	74.243	25.9471	48.7197	22.5912	36.6385	27.5236	70.8545	1.72258	118.272	51.4734	25.1933	8.05865	32.4408	66.5105	10.4833	28.9937	9.50195	24.0835	13.5914	25.2545	51.465	16.3889	35.3526	37.1874	11.1497	20.1832	23.3665
0.65_551.8253n	596.796	0.653867	193.143	31.3232	84.4243	56.3239	237.16	16.9338	206.571	167.239	74.1083	109.709	69.0512	99.7341	90.2356	200.948	22.4629	315.711	127.754	61.0432	24.8024	90.707	148.032	33.7454	55.0269	40.968	51.2098	44.6464	55.1957	139.135	40.2431	90.9237	89.2644	41.1569	61.1358	60.8353
0.71_611.8605n	576.847	0.705283	144.689	102.82	120.664	148.207	145.096	134.837	233.255	119.221	110.807	167.132	123.677	122.796	210.703	269.257	91.6904	251.529	102.077	207.128	145.523	154.579	209.945	160.428	196.348	74.1458	132.97	133.088	97.4485	213.297	116.111	206.105	200.146	101.24	160.382	158.516
0.65_455.8327n	500.804	0.653867	375.486	95.6391	268.35	221.223	423.642	211.058	357.564	361.361	204.216	207.427	203.18	214.094	215.047	410.712	112.342	527.292	268.186	203.038	115.786	219.693	407.767	140.007	175.727	132.456	183.758	201.422	178.495	312.391	130.839	194.792	257.996	104.362	202.087	172.557
0.71_1501.5101n	762.753	0.705283	127.186	66.2258	134.218	96.037	134.312	64.1168	140.807	145.3	92.338	74.2308	93.9754	115.92	103.464	155.135	82.99	186.447	157.635	92.101	55.6084	92.81	139.073	75.8846	119.298	114.926	96.0254	88.292	82.5984	143.988	66.5631	153.873	155.269	62.875	111.838	103.353
0.65_907.6917n	476.835	0.653867	188.564	55.6269	104.117	91.5264	205.224	10.053	182.316	167.354	97.2943	97.6217	90.0295	104.177	100.087	179.554	58.7982	265.958	148.573	98.795	63.7788	107.351	175.567	71.898	81.8115	66.5899	81.5322	85.4352	85.9142	142.544	63.1057	114.617	117.849	60.2511	91.8527	86.83
0.71_1637.5340n	841.756	0.705283	304.545	145.826	320.237	172.739	274.062	146.297	291.999	346.001	191.331	182.389	172.766	247.577	238.612	300.593	197.11	370.138	385.576	194.176	145.791	177.571	264.581	170.806	236.824	314.758	183.547	184.184	215.123	281.729	142.995	301.805	288.169	164.286	221.733	212.18
0.65_905.6977n	475.838	0.653867	227.344	77.3885	145.29	110.705	265.195	3.50651	244.949	206.327	126.639	130.582	121.642	149.909	145.767	229.09	77.1749	348.435	165.55	124.006	92.7441	133.558	234.048	97.1633	109.675	73.7487	108.872	111.867	116.042	201.237	81.0134	140.778	152.363	82.3215	103.505	121.947
0.72_1503.5589n	774.769	0.722433	199.215	96.4284	201.879	122.284	213.398	79.1571	179.19	187.652	158.478	95.0863	119.19	178.658	137.913	156.669	114.023	263.554	208.871	94.3777	63.5373	105.352	187.64	101.811	139.341	131.07	142.207	138.283	140.696	197.848	91.4034	242.212	212.458	103.357	159.859	160.14
0.72_1905.4394n	964.718	0.722433	504.019	278.072	480.37	358.072	519.846	298.401	545.891	467.508	354.26	477.008	352.884	396.121	499.513	584.686	320.451	658.431	457.324	472.211	441.614	334.616	499.233	369.196	422.831	348.599	369.623	367.624	337.888	484.303	300.451	548.81	551.142	282.28	391.229	392.276
0.72_2041.4099n	1032.7	0.722433	484.711	283.783	475.609	336.792	485.974	286.093	530.048	463.466	345.806	396.057	321.079	400.945	451.642	551.959	299.96	632.669	533.602	439.542	404.136	309.89	459.239	337.926	413.647	362.778	364.097	334.472	325.555	491.159	273.595	549.338	508.704	275.89	421.134	365.537
0.74_1871.4226n	958.701	0.739567	330.325	169.937	333.47	197.052	322.715	191.839	362.147	364.776	193.301	368.788	184.327	228.764	349.222	404.16	200.499	452.031	505.75	343.159	313.45	206.714	273.369	270.103	315.763	317.475	181.668	199.084	211.693	357.391	165.731	328.549	323.651	168.472	231.718	234.436
0.74_1969.4225n	996.71	0.739567	551.794	433.796	530.337	519.596	537.762	513.06	866.759	500.002	394.836	779.593	485.416	475.027	847.053	897.879	378.977	926.364	546.008	735.444	648.933	570.291	658.685	623.037	720.306	355.214	467.177	440.93	396.316	737.538	401.297	723.331	715.129	405.029	561.674	540.845
0.74_2037.4184n	1030.71	0.739567	490.167	380.85	429.717	443.332	463.926	434.667	749.79	417.905	319.057	665.119	433.451	395.308	696.521	814.959	290.779	818.07	412.808	644.012	520.276	475.018	552.168	499.352	618.455	259.777	395.836	422.492	333.983	647.177	361.05	619.57	610.368	356.382	484.079	471.241
0.74_2105.3793n	1064.69	0.739567	500.028	388.698	517.712	462.163	539.403	479.26	764.713	467.968	385.641	681.022	432.471	473.148	755.305	828.243	340.078	812.757	482.805	696.952	587.802	469.522	598.915	525.826	640.255	343.395	405.415	399.205	384.067	647.005	374.391	673.959	692.525	355.132	543.044	494.876
0.74_2137.3607n	1080.68	0.739567	635.567	466.676	597.53	555.778	606.666	509.968	845.143	550.102	452.896	629.987	501.327	514.816	781.879	851.22	398.958	975.849	608.296	608.908	447.221	560.551	712.458	609.807	726.64	384.936	523.318	520.72	435.459	785.511	450.649	821.156	808.748	452.6	656.076	597.886
0.74_2171.4194n	1108.7	0.739567	678.548	449.794	600.936	541.973	665.349	462.466	807.796	601.947	484.498	632.438	531.299	601.629	708.138	787.5	422.193	971.111	543.893	642.343	587.692	538.328	728.268	521.977	661.356	409.774	519.596	546.472	491.743	779.549	457.364	812.275	834.379	452.775	600.504	598.22
0.74_2205.3525n	1114.67	0.739567	542.746	413.271	514.081	493.834	566.523	440.614	772.46	505.406	406.058	590.015	476.682	513.894	682.301	747.332	353.573	851.257	558.468	546.444	441.165	515.894	633.676	510.392	656.686	392.57	459.444	455.103	420.137	672.081	425.85	722.083	685.279	409.6	537.77	532.638
0.74_2261.4432n	1142.72	0.739567	613.215	428.681	594.64	520.829	597.76	603.317	1025.53	672.837	431.656	1176.82	482.646	540.056	1104.49	1380.16	388.55	963.812	749.956	1217.16	1238.72	584.077	697.653	819.519	781.421	539.622	469.255	502.451	470.691	771.939	392.629	790.025	729.191	400.21	556.815	575.678
0.74_2305.3010n	1164.65	0.739567	659.085	441.98	579.766	524.591	649.667	436.928	768.656	592.349	454.443	501.738	509.585	552.017	616.55	598.686	426.739	911.358	624.242	408.641	322.735	513.975	711.768	504.01	623.553	454.127	543.255	496.551	472.291	732.307	440.84	776.961	815.477	420.079	598.214	574.12
0.74_2175.3315n	1110.65	0.739567	353.7	231.924	346.467	279.285	380.376	280.689	501.755	388.155	235.434	451.014	244.373	271.428	446.503	534.01	229.763	557.467	456.036	421.166	389.902	313.85	373.98	341.616	415.702	321.49	267.064	277.884	262.297	419.614	217.488	413.694	388.874	205.1	299.58	298.673
0.74_2169.3325n	1096.66	0.739567	719.455	498.094	661.153	617.137	722.812	480.942	831.111	634.966	536.449	458.355	592.333	631.892	624.68	652.427	469.513	1036.43	624.128	405.284	284.536	585.302	796.745	496.954	710.79	462.664	617.874	591.204	539.692	836.477	501.966	921.141	911.579	521.851	686.717	702.591
0.74_2071.5359n	1058.76	0.739567	511.046	403.301	472.852	485.124	476.099	486.183	867.115	394.418	335.788	903.551	459.835	410.861	904.339	1042.52	351.328	889.266	439.892	990.741	1054.29	539.678	639.657	644.44	662.281	255.204	412.311	432.259	366.599	718.433	383.04	692.028	687.074	363.801	518.062	523.737
0.74_2005.4410n	1014.72	0.739567	508.023	346.804	475.8	415.197	469.906	465.271	738.941	452.581	349.164	769.872	376.716	369.132	807.295	938.814	309.206	860.491	473.436	779.076	713.194	473.675	579.16	593.675	612.94	338.346	357.04	370.525	354.844	619.42	309.754	576.701	575.38	328.08	451.91	457.311
0.74_2003.4049n	1013.7	0.739567	549.842	423.987	482.265	506.135	501.332	445.22	767.149	382.496	389.484	592.482	468.132	437.339	684.754	738.906	352.186	895.807	413.03	559.314	502.411	484.369	676.236	496.859	626.585	261	439.772	469.288	386.539	736.252	387.475	717.669	713.217	405.954	557.868	541.913
0.74_2001.3963n	1012.7	0.739567	686.534	534.795	624.451	628.894	657.564	564.703	930.807	584.851	489.718	686.806	594.571	576.482	803.761	856.112	446.214	1108.08	617.449	628.446	483.377	651.243	838.75	622.448	817.342	420.836	605.8	594.09	509.871	914.881	516.767	892.274	873.33	520.467	718.753	670.322
0.74_1989.5184n	1006.76	0.739567	623.861	660.226	525.597	755.73	588.706	952.086	1564.68	453.6	445.128	1924.3	686.904	528.517	1880.19	2164.13	398.4	1438.76	410.485	2042.01	1983.59	974.19	961.803	1396.81	1224.14	287.733	588.515	605.33	470.37	1125.83	538.943	985.507	1010.41	563.676	786.668	782.716
0.74_1957.5649n	990.781	0.739567	449.802	350.989	418.437	431.918	457.063	542.365	881.292	394.055	301.334	1108.5	391.735	375.931	1071.93	1329.76	274.166	837.231	459.682	1269.6	1412.48	501.815	579.43	754.827	646.613	321.437	345.805	374.618	283.935	667.863	330.782	622.826	589.214	312.343	452.268	445.477
0.76_1505.5337n	775.756	0.756717	126.074	39.3202	122.237	59.475	124.348	46.4724	108.803	112.405	70.7113	56.8318	63.5845	102.857	81.5103	104.69	69.1468	129.274	155.533	79.9716	70.3498	58.4586	82.7482	52.3795	68.2559	90.0402	74.0445	68.803	67.3738	103.741	51.0217	111.262	107.034	45.9538	77.6917	86.4527
0.76_1661.4899n	842.743	0.756717	606.057	390.835	564.08	465.505	598.653	342.283	643.967	484.693	445.676	415.804	454.13	484.4	538.575	570.608	385.638	814.008	494.425	410.697	258.731	456.284	613.875	409.99	562.469	320.817	475.223	467.601	426.413	643.826	379.686	723.447	730.289	392.207	559.63	539.241
0.76_1693.4535n	858.725	0.756717	658.232	351.765	636.171	425.432	650.528	260.345	503.176	622.065	495.352	236.786	433.925	565.213	337.755	348.982	411.366	727.542	637.061	223.305	142.393	326.585	573.04	262.942	431.969	448.405	476.583	481.583	461.194	567.937	351.721	679.609	683.024	342.653	501.772	503.81
0.76_1777.4043n	900.7	0.756717	717.366	355.45	749.034	437.448	757.326	299.326	533.292	790.133	550.175	345.646	439.729	622.144	400.119	495.591	470.062	726.926	890.428	337.4	309.395	368.993	591.346	300.911	463.561	651.695	533.661	502.603	522.161	617.311	386.622	727.433	663.464	406.151	570.032	550.697
0.76_1793.4453n	919.712	0.756717	774.895	319.223	785.496	375.844	788.754	233.202	437.324	849.933	555.103	246.032	418.402	624.633	282.264	337.708	494.353	638.409	891.887	230.275	211.627	304.106	509.263	210.92	376.734	629.295	505.844	464.545	536.485	556.904	356.577	699.78	668.504	349.88	503.341	503.51
0.76_1879.4722n	962.725	0.756717	662.608	471.237	653.369	579.053	630.186	537.625	870.988	640.638	491.482	668.623	564.864	574.779	764.195	847.939	442.033	961.301	688.06	596.876	436.759	583.089	752.978	570.24	745.1	504.062	536.33	555.263	491.49	810.95	465.964	808.554	801.709	461.681	651.971	626.284
0.76_1945.3982n	995.688	0.756717	735.603	328.404	735.918	397.874	747.79	296.778	533.698	781.758	521.931	406.574	431.071	628.388	482.106	549.831	455.708	672.275	919.496	445.908	389.46	346.628	564.34	362.823	466.823	666.872	481.366	455.809	523.473	570.796	373.038	668.652	641.208	363.244	519.016	532.304
0.76_1997.3987n	1021.69	0.756717	762.219	365.607	812.98	442.935	822.318	280.511	507.534	797.107	575.125	232.268	469.812	678.671	321.924	374.74	515.134	758.246	881.481	224.11	175.12	358.666	622.32	246.538	429.173	624.396	550.64	539.325	578.512	604.646	406.591	758.555	768.058	408.46	596.139	579.983
0.76_2081.3335n	1052.67	0.756717	762.453	354.723	795.545	413.164	803.136	291.579	546.163	834.212	539.924	381.181	449.07	688.805	432.571	529.563	492.458	717.587	915.265	396.048	356.536	343.173	597.245	300.778	437.596	685.91	508.701	508.007	519.081	561.755	353.852	714.051	708.012	388.527	571.537	532.907
0.76_2077.3535n	1061.67	0.756717	312.696	131.415	349.709	163.347	330.032	138.99	304.251	446.783	211.013	175.227	162.753	266.209	212.699	260.506	216.161	369.331	680.903	160.725	125.089	163.484	245.562	153.524	205.199	404.255	186.42	182.492	232.57	217.034	143.216	325.246	286.585	150.373	209.161	199.197
0.76_1128.9982n	1093.98	0.756717	22.6315	8.1438	38.7399	25.1411	45.5646	0	28.7225	30.4345	14.5728	3.27572	12.9095	22.3546	10.5877	16.7521	0	49.8089	33.4979	11.9011	0.00981254	10.7737	25.9921	5.5686	22.2764	35.8593	12.214	16.2452	20.1447	24.983	16.0251	48.3972	43.5818	18.687	26.3647	15.0568
0.76_2181.2709n	1102.63	0.756717	724.994	258.275	764.82	331.151	780.524	207.006	405.919	984.839	535.079	260.447	359.609	673.516	313.247	395.055	464.183	546.745	1140.67	280.228	234.678	256.536	439.164	219.305	342.385	883.577	442.095	408.635	517.809	444.186	309.566	592.276	605.475	303.265	445.791	425.459
0.76_1074.9794n	1119.95	0.756717	14.7449	0	21.4288	4.40332	34.9456	0	3.25114	45.7078	5.53845	2.04552	0	0	4.68002	7.10179	12.015	19.2144	26.5044	3.90983	2.67252	0	4.3869	1.47053	0.0262689	20.3396	0	0	6.70605	6.86707	0	0	21.3318	0	0	12.1811
0.76_2045.2977n	1034.65	0.756717	672.586	254.392	727.504	308.611	765.567	228.08	378.227	1006.43	482.212	260.622	338.04	595.998	333.296	407.189	440.859	548.717	1168.9	271.026	225.235	257.52	406.581	211.745	339.598	864.647	422.255	390.225	479.45	424.768	265.266	551.549	525.746	273.371	399.708	368.795
0.76_2235.3462n	1140.66	0.756717	814.816	515.419	786.147	609.07	855.019	504.021	958.145	819.567	632.807	609.942	611.262	722.044	772.894	827.667	511.867	1060.85	834.9	578.403	390.247	623.305	808.794	594.455	770.815	613.302	631.564	673.161	593.675	843.681	506.928	979.154	964.445	520.374	739.805	675.219
0.76_1095.9303n	1159.95	0.756717	47.7422	3.27424	64.7159	8.87341	71.5768	8.81073	45.3228	108.375	34.8372	30.6818	20.2458	34.7935	29.5327	33.5632	15.1387	32.3583	99.0516	26.0991	47.9635	15.0724	41.4149	13.7708	17.1476	76.093	30.5808	17.6131	33.1573	23.6121	9.37006	39.8046	34.7623	9.24768	16.6194	29.189
0.76_2317.2421n	1170.62	0.756717	743.807	272.035	769.498	307.848	832.352	225.965	444.145	975.496	535.188	266.135	325.609	651.251	306.753	364.511	482.686	560.174	1049.5	298.978	263.58	266.38	485.327	250.616	326.972	821.062	495.021	465.641	509.064	460.827	298.226	658.576	629.213	306.679	468.98	439.167
0.76_1145.9982n	1190.97	0.756717	0	9.44135	7.51697	6.73749	11.5106	10.2856	37.5296	7.90863	10.375	0	20.7372	7.05969	0	9.13184	5.21497	30.2911	0.587497	0	4.82954	9.52893	10.7839	5.95233	20.8456	0.133504	0	7.34052	0	17.2886	0	37.1093	48.9612	3.40076	17.9235	0
0.76_1132.9830n	1177.95	0.756717	76.614	26.321	83.765	23.5419	83.5008	10.4622	17.8871	91.2319	51.2833	10.681	34.9908	77.503	18.1459	26.0061	48.4699	58.0995	109.053	0	0.700236	20.1163	48.1608	11.3344	27.1023	81.1531	50.5751	43.3833	61.6619	40.3512	22.9476	47.6998	69.3307	26.8715	42.5744	44.6975
0.76_2033.3659n	1028.68	0.756717	811.272	542.946	765.497	652.734	790.048	507.517	836.206	725.946	614.345	408.144	654.376	720.853	611.728	600.012	535.1	1084.31	733.462	407.278	259.371	572.404	855.079	493.517	755.804	515.579	670.035	683.69	587.323	892.596	549.66	956.159	951.075	517.525	771.554	778.407
0.76_2013.3172n	1018.66	0.756717	1078.13	396.011	1197	474.479	1243.88	275.699	509.13	1490.33	836.352	281.254	551.731	1019.83	350.662	384.869	724.972	791.414	1666.08	283.312	216.542	323.384	711.581	262.362	452.712	1253.99	701.194	639.499	776.538	658.131	466.667	907.42	906.286	462.48	684.581	678.503
0.80_215.0716n	130.525	0.802433	169.465	157.627	189.452	238.838	239.126	254.092	550.046	236.129	213.105	174.004	161.629	201.172	407.508	635.917	79.7339	106.322	86.0326	299.543	254.015	217.659	311.246	338.551	196.78	112.768	361.509	223.011	124.913	158.676	165.89	390.484	372.266	143.681	241.509	252.357
0.76_1961.3780n	1003.68	0.756717	688.398	259.131	717.449	295.922	673.539	223.992	409.775	794.247	439.295	313.915	345.308	571.293	329.976	440.177	423.37	585.862	923.348	310.524	298.502	252.738	436.076	266.927	341.587	642.187	432.166	401.837	442.661	455.4	298.161	559.854	537.492	286.262	419.931	401.02
0.76_1965.3870n	994.692	0.756717	824.241	475.715	784.336	579.728	817.418	409.423	762.279	718.858	606.782	403.562	602.964	704.705	554.358	529.867	561.665	948.686	744.221	356.852	225.997	515.477	773.672	414.791	657.472	494.818	635.18	646.563	588.617	799.878	513.591	934.581	861.275	506.605	704.546	699.914
0.80_321.0406n	172.519	0.802433	463.365	501.002	514.205	797.472	919.1	1514.76	2698.47	838.088	453.461	600.52	343.774	716.835	1337.53	2626.97	230.288	258.048	216.787	425.943	762.227	400.127	553.368	536.045	289.176	220.796	635.987	665.102	291.798	465.349	479.92	1222.55	1053.4	435.446	713.887	754.35
0.80_168.0806n	213.052	0.802433	47.2982	21.5677	44.9575	36.3536	47.0748	32.8021	83.6058	95.4463	36.1719	37.2467	24.1629	48.8239	52.1639	143.462	7.01857	36.5421	12.557	25.1812	35.1687	37.4677	20.5706	26.5	40.3932	16.0174	46.5011	51.5254	20.2484	43.2878	16.3501	57.8012	60.6192	20.7044	46.0928	40.6315
0.80_255.5324n	220.519	0.802433	14.6267	7.89446	14.941	22.8757	35.0012	40.0032	92.1401	29.673	11.6783	11.7751	22.2466	29.3574	72.4762	82.3501	4.70016	2.69214	5.20463	51.8296	33.4811	29.7646	46.1769	50.3582	17.7634	18.0716	47.9114	27.4901	10.3106	13.1928	12.3862	54.962	43.0011	12.0042	29.8293	30.0318
0.80_290.5429n	255.529	0.802433	8.82761	11.0649	14.5962	14.2097	35.7308	39.38	100.794	32.0414	15.8993	16.6295	13.6551	25.0261	61.2489	97.007	6.97929	1.10007	5.31404	14.782	25.4695	15.2959	35.767	19.227	14.5038	16.7391	28.7464	18.4546	11.576	11.2304	13.4988	56.0904	44.1757	6.75121	17.4324	16.1731
0.80_206.5310n	270.547	0.802433	22.5782	16.1371	22.1884	28.0938	48.1501	74.3658	242.61	47.9811	22.7341	34.3583	21.3752	40.7886	123.914	235.961	4.42034	0	2.10066	46.7699	54.0106	32.4187	47.3236	44.8001	31.1413	20.1719	71.3895	31.2116	10.2347	21.9522	24.6783	104.826	88.9532	19.3544	47.3117	41.8717
0.80_561.0766n	303.528	0.802433	104.24	67.9248	55.0361	49.1129	144.666	92.3117	192.687	164.404	62.4739	153.033	49.339	86.3346	204.06	260.478	37.5653	29.5344	34.1152	60.0822	93.6561	72.2615	138.343	65.1832	86.5969	51.3719	98.7134	77.8045	43.6236	74.6159	38.511	157.776	174.12	46.3712	110.635	97.1857
0.80_994.0987n	509.048	0.802433	46.2288	19.3837	43.1628	38.2208	88.0318	53.4132	121.48	108.283	52.4552	36.6909	25.1899	75.7866	71.2505	164.982	19.6974	37.4453	29.6554	32.8885	63.6928	48.5267	58.2887	31.6657	44.3922	21.0582	41.5188	44.4122	18.6562	54.3856	35.7347	121.361	102.645	25.0147	64.1387	63.8707
0.80_1032.0463n	528.021	0.802433	34.1397	34.8478	42.3447	36.5075	99.2549	53.4291	159.901	102.128	34.0806	48.1561	23.6957	68.179	87.4383	185.566	23.4075	35.5538	22.6404	24.4033	45.8879	24.2502	57.0622	30.4703	44.5334	33.7097	26.0604	46.0906	21.2693	55.843	23.3992	120.186	108.656	34.7613	66.1642	48.2734
0.80_1050.0400n	548.009	0.802433	59.9523	45.1246	48.5071	46.1346	82.328	39.0222	135.678	107.088	30.8596	48.1973	30.4232	69.1557	65.0134	148.728	12.1609	36.8545	22.1887	19.5684	46.8852	25.3232	53.7251	25.319	40.1151	19.162	41.1627	35.4457	25.0491	57.9052	33.4066	108.757	105.766	23.9532	61.4671	70.8713
0.80_1070.0279n	558.003	0.802433	45.6097	32.9662	40.1002	43.8876	91.2262	30.7819	133.268	115.09	25.3936	76.9448	38.0252	57.6459	56.1383	120.971	22.84	48.0342	37.8034	29.7659	32.5402	19.3048	49.736	27.0431	51.5645	26.3473	34.8761	54.6754	18.2394	72.1592	22.0452	113.758	99.2773	25.1532	65.941	52.3251
0.80_1118.0267n	571.012	0.802433	57.0729	30.6303	67.2511	47.0226	85.4934	40.3954	108.042	127.114	48.4724	44.9222	37.9929	73.9278	59.7015	138.833	18.6568	59.2195	34.3884	21.1446	47.2198	24.0686	58.0668	22.4632	39.888	33.2169	34.3281	53.9613	29.3979	74.3571	36.9189	105.834	91.3761	33.3285	61.7153	51.0203
0.80_1154.0098n	599.994	0.802433	79.2678	55.7097	67.1552	41.3261	98.635	50.7335	106.431	128.729	41.7742	81.1594	34.5494	88.6205	57.5532	151.183	20.7855	59.8239	47.0995	30.7855	49.9084	42.0081	65.5675	32.4161	71.003	32.0982	40.4438	66.6818	29.4562	91.5742	45.7339	130.538	100.429	43.3993	68.9286	64.6164
0.80_1202.0248n	613.011	0.802433	60.4681	44.5967	70.4649	46.3611	89.7762	55.7421	152.631	138.342	46.4208	43.8466	38.2355	91.7842	59.357	116.82	28.1452	74.0435	41.9601	29.5042	56.8658	42.3866	55.121	19.4749	60.3566	34.1209	39.308	57.0131	32.281	73.0893	30.844	123.953	112.321	18.8673	71.4732	59.698
0.80_1244.0209n	634.009	0.802433	56.5361	50.4124	44.705	37.0464	78.9068	28.4943	96.393	103.927	27.6566	37.5168	20.7818	70.4658	39.5014	113.077	23.9355	55.0564	43.0361	11.6401	40.0185	27.1532	39.2917	16.3963	37.0355	21.8431	29.6277	49.0344	20.85	51.1066	26.5833	93.134	84.4592	18.4308	59.5064	74.9444
0.80_1252.0126n	648.996	0.802433	68.6019	81.2044	49.4889	33.6342	95.4359	27.6162	92.702	104.642	31.3114	56.3812	36.7244	71.8735	38.041	102.378	18.0231	53.449	32.3769	24.1713	37.9008	22.6598	70.1427	16.474	45.7429	32.2975	38.2202	53.8401	26.9774	72.7962	29.8025	96.9644	82.178	21.1078	60.9447	54.6498
0.80_696.0194n	661.006	0.802433	85.7037	67.6505	86.1753	80.8598	136.024	64.6704	215.948	167.149	68.9462	72.887	50.4414	108.414	119.951	220.76	23.3657	71.2659	58.2961	43.5956	75.3312	57.3027	99.6545	49.696	69.7536	67.798	91.0527	64.8114	51.9695	102.4	48.5816	174.558	152.761	43.9321	103.76	86.6061
0.80_762.9865n	827.002	0.802433	8.81082	12.2814	1.98022	19.9157	59.6689	8.0238	130.485	128.9	25.8269	0	37.4671	72.3019	19.3551	129.341	0	0	143.5	4.95615	15.8681	7.51291	39.9133	13.5095	14.4024	15.9238	24.9227	41.1304	2.16171	44.2023	4.38284	195.84	98.4519	2.47797	49.3835	45.3418
0.80_823.0181n	788.004	0.802433	32.2595	14.2739	30.7538	35.8012	101.644	31.9136	234.461	176.085	46.2756	10.3546	28.4938	97.2361	32.5755	173.171	8.14853	38.0183	163.966	24.5174	24.1771	26.1852	50.5677	6.98941	9.72287	22.7971	36.1843	79.7086	2.16904	51.9424	12.5789	249.736	135.085	4.42053	61.7489	78.8047
0.80_674.0312n	719.002	0.802433	246.678	136.113	247.375	145.285	296.679	97.8262	384.822	375.389	112.173	161.02	100.011	243.721	130.745	315.404	83.374	264.661	198.604	45.8006	90.7671	89.6766	152.973	42.5333	146.132	100.764	67.8043	170.504	108.831	262.339	91.6307	421.837	293.282	99.0546	193.319	190.112
0.80_1306.0232n	676.001	0.802433	59.3248	64.4383	64.6046	41.3067	70.1032	23.8096	85.8371	106.632	49.5012	45.8134	35.7879	69.7797	47.6359	97.74	34.9739	63.8462	40.861	20.8524	19.8481	40.0966	61.236	29.0474	50.0162	32.7881	24.6767	43.2184	28.2371	77.4366	31.9802	96.7685	87.5762	22.9442	56.2297	63.8701
0.82_370.1098n	208.044	0.819583	67.7278	59.3956	39.1099	51.1886	46.6425	136.233	640.386	136.469	17.4779	68.1747	23.7955	86.9346	105.696	265.604	0.342545	37.1247	0.624325	30.3079	98.7824	46.0956	0.0408441	60.1845	43.2276	13.7973	60.9514	53.6417	0.995824	89.0265	37.5239	141.059	106.533	39.0467	66.1369	76.9641
0.82_194.0941n	258.11	0.819583	1578.96	634.485	1580.42	2700.73	794.289	832.207	2878.57	2980.72	3397.53	1130.4	1364.19	2341.85	274.142	13688	2324.38	1549.56	1315.02	689.262	920.167	1656.2	882.136	1158.84	886.57	675.828	1688.52	1503.17	355.655	2985.2	1428.78	2047.92	2091.79	1354.97	1770.24	1755.94
0.82_197.0224n	261.038	0.819583	57.5907	59.6162	50.9983	58.985	66.8307	72.8438	190.507	108.114	104.309	54.3148	81.2689	71.4936	128.378	256.456	33.5907	45.5443	36.6444	63.4884	67.5599	46.0247	153.383	77.7113	42.6998	75.9781	77.8939	62.7071	35.7644	87.1263	52.7929	132.03	116.292	47.9889	71.9821	86.2754
0.82_542.0647n	294.022	0.819583	57.848	56.1959	57.2359	43.8723	97.3227	66.6132	218.748	102.959	37.4856	84.7689	27.6515	71.2377	119.417	218.212	13.8901	33.3562	25.4347	36.6726	71.6491	48.584	83.5373	38.2132	49.9941	37.0695	61.3694	48.1585	15.1279	74.5886	30.5085	122.733	110.475	33.601	68.434	74.6501
0.82_356.5228n	321.509	0.819583	30.6554	31.5382	31.5902	44.6322	73.2436	80.7002	130.807	66.2347	37.791	34.4597	29.6728	56.4713	76.3811	152.191	12.3177	10.5764	10.4188	46.7424	63.955	34.7502	42.2265	54.5567	26.6226	15.0703	65.1004	48.8335	21.0246	33.034	26.0782	109.275	88.446	22.8233	62.5938	57.2786
0.82_294.0887n	339.06	0.819583	168.224	193.251	119.897	121.461	299.641	255.706	796.409	267.274	34.155	406.426	42.5924	183.057	1004.76	489.251	23.9265	103.17	20.1745	89.6321	258.423	65.5061	34.9974	105.519	89.2674	21.4178	109.602	124.658	20.5716	146.462	102.461	270.008	251.921	100.135	168.455	161.306
0.82_732.0529n	378.025	0.819583	121.126	37.5699	112.64	88	151.069	87.1854	188.439	136.076	49.7386	68.1233	51.8938	118.057	139.222	229.243	49.3837	62.4293	67.3123	53.0772	77.9407	76.8715	76.5959	46.457	94.7373	42.6464	100.308	109.361	47.2596	83.4252	61.7826	171.335	155.958	47.4597	105.141	112.428
0.82_802.0278n	424.003	0.819583	99.2689	84.6689	113.588	81.7002	133.248	109.673	242.043	179.396	109.372	61.6852	84.2306	124.479	114.305	283.594	55.7591	84.0285	72.9397	71.8764	75.7333	64.2546	141.627	69.888	59.817	65.9347	102.862	87.3577	54.8512	131.884	70.523	198.826	185.588	55.4857	107.422	109.923
0.82_434.0755n	479.047	0.819583	305.326	230.352	268.3	234.982	448.922	357.159	1130.74	635.187	177.994	499.4	150.502	327.716	1031.17	949.472	71.1888	252.746	110.322	186.879	337.412	170.527	241.268	204.875	186.509	112.809	293.431	257.299	98.1056	413.04	201.821	577.61	496.625	185.572	324.108	325.391
0.82_551.9883n	616.004	0.819583	87.9137	71.0186	89.4995	59.0791	116.857	65.4921	138.978	177.192	88.4699	63.3399	94.3235	115.624	82.682	169.423	37.2436	56.4119	63.97	55.6898	59.0765	43.2927	144.035	43.3075	58.0887	87.3197	94.0936	74.6496	67.329	135.442	62.2039	134.732	144.43	40.8751	103.429	82.5936
0.82_1456.0292n	751.004	0.819583	20.3369	22.0873	22.8867	17.7899	33.3183	23.9578	61.3649	67.1518	4.68696	26.8708	16.8011	29.2022	15.8258	62.4965	2.22409	29.7806	23.5156	23.4146	17.2246	12.3175	21.8102	10.9157	15.4275	7.12656	12.2026	27.8064	2.57944	33.4415	12.6929	60.7979	52.0612	6.03192	28.0062	25.56
0.82_747.9872n	812.003	0.819583	130.826	77.4031	116.395	91.176	169.676	55.0466	375.012	279.207	86.6954	95.7225	50.4782	186.118	77.5862	304.504	45.7841	222.444	138.14	16.9703	67.8997	36.6299	121.132	34.7608	67.8871	46.277	41.2234	113.347	43.7856	161.785	58.5162	280.637	216.371	65.2437	154.319	111.151
0.82_1296.0240n	660.01	0.819583	62.265	58.6007	51.9632	38.3676	93.7807	27.8583	84.1682	104.201	28.9177	50.0758	31.3709	62.7079	48.5882	103.097	20.9734	55.8777	39.2728	21.5905	31.3086	25.4329	41.5089	14.1044	43.5337	18.6814	23.2712	43.7522	27.9733	74.7664	35.7609	98.3182	90.794	31.6955	59.8184	47.4279
0.91_349.0538n	394.025	0.9053	688.791	123.355	565.908	308.874	868.594	254.299	410.322	434.003	174.727	459.774	75.5739	586.524	206.438	486.378	314.767	374.919	536.965	110.949	120.554	337.528	189.522	113.068	253.015	118.718	399.177	440.471	147.99	127.195	224.584	399.383	381.588	253.502	285.94	305.776
0.92_355.9574n	189.977	0.922433	195.862	78.0159	219.686	124.99	151.903	69.9229	94.7162	159.689	184.051	59.7563	195.895	183.782	74.8831	202.374	92.9119	172.085	92.2082	106.967	58.727	62.5383	268.802	87.565	118.346	145.991	86.5889	111.912	177.991	267.353	95.0456	181.192	196.531	95.62	139.059	149.608
0.82_607.0291n	652	0.819583	74.7429	69.4193	74.5441	58.5715	122.616	44.9396	148.038	148.006	50.9517	76.9124	40.818	87.6942	63.7392	117.295	35.8253	79.3046	51.1631	46.9141	57.3823	52.1633	78.4303	31.2742	65.4619	51.5762	45.8467	74.2947	43.0899	90.8395	50.4035	129.263	131.206	51.3384	90.4743	80.624
0.82_1241.9969n	632.997	0.819583	63.2902	64.5748	58.0396	40.5151	119.924	41.7339	120.1	123.598	32.2615	58.9553	34.2162	71.5027	48.5451	127.547	11.5207	47.7228	44.7236	35.4607	45.3947	31.6177	52.2379	20.038	62.1537	29.161	34.3533	56.1204	26.9525	81.4277	27.553	103.682	112.771	34.7743	77.3518	65.6455
0.94_403.9208n	224.95	0.939583	304.607	165.939	305.105	254.074	244.569	72.219	159.647	368.265	187.045	116.751	224.245	295.457	77.9663	301.139	208.975	303.058	230.197	149.176	103.708	136.371	471.332	128.514	215.383	184.722	182.846	223.356	199.633	256.503	160.064	269.739	278.488	152.923	233.735	233.718
0.82_1094.0314n	559.014	0.819583	77.8709	54.3828	66.5625	71.0296	93.1397	60.4778	129.537	134.345	60.2703	55.5861	65.5549	91.6166	72.8679	174.048	18.8001	48.7462	38.176	42.5012	61.2021	38.3145	60.4568	38.5653	65.2002	44.0186	46.5719	71.0841	33.3733	118.441	45.5117	133.225	130.076	50.4409	97.3067	105.117
0.82_559.1081n	524.094	0.819583	72.5133	73.5903	75.9948	103.837	200.523	234.819	967.692	177.523	37.9673	98.4704	33.0591	118.155	357.327	692.518	9.09113	52.606	30.7728	34.7779	131.598	53.1337	47.8523	51.595	39.5442	9.80832	65.0112	90.5468	28.1587	96.1276	60.308	222.267	182.644	57.1924	125.676	118.219
0.94_257.4537n	302.425	0.939583	52.6932	15.4096	44.7541	32.5326	68.024	12.6769	62.1208	82.4769	37.7991	28.2876	44.3294	49.7496	15.5376	87.6096	24.7906	79.0515	39.9044	49.2505	10.6204	31.4101	88.1384	34.4436	58.8646	38.5012	40.4454	38.1738	39.6916	61.9989	22.5803	72.2455	97.8254	22.562	53.0117	58.4582
0.94_281.9581n	326.929	0.939583	1127.33	486.017	1060.1	711.496	902.405	495.08	634.421	858.565	595.226	496.016	607.755	826.351	487.205	894.893	489.956	1242.55	923.268	638.832	396.049	454.24	1006.77	470.313	780.562	546.946	759.46	672.744	638.017	1112.07	491.64	751.913	811.957	464.943	680.55	673.946
0.94_625.8569n	324.927	0.939583	372.549	177.31	340.245	239.861	294.881	177.148	244.912	295.297	171.45	147.321	203.712	330.264	142.034	311.725	174.761	418.658	192.822	135.426	123.27	143.673	325.354	139.926	241.071	158.074	209.111	226.487	215.824	311.914	182.071	327.823	348.586	160.048	263.698	224.674
0.96_367.8986n	206.939	0.956717	336.2	262.014	374.042	278.065	300.199	122.743	216.091	368.549	141.249	163.416	309.081	275.327	142.689	315.214	163.95	372.46	193.221	144.686	150.025	104.8	335.248	120.392	168.57	216.465	164.017	260.513	386.566	338.019	182.354	283.617	308.746	176.44	233.544	235.454
0.96_449.9492n	247.964	0.956717	258.59	133.719	307.928	180.487	258.788	107.779	207.689	255.217	196.132	121.718	203.106	245.12	181.198	365.651	141.848	293.827	215.578	164.059	106.096	139.312	371.704	163.498	154.867	170.727	164.958	168.239	222.607	297.23	129.334	267.348	263.029	131.865	201.932	196.712
0.96_669.8835n	346.94	0.956717	272.304	97.9467	242.544	129.629	165.765	64.8748	184	217.739	72.625	72.5854	77.8531	202.162	74.7728	150.125	55.8084	277.847	139.045	45.6743	44.7172	57.5662	180.927	54.8557	144.881	106.437	74.5051	114.554	105.236	191.403	71.7845	172.901	221.699	67.7878	141.894	128.948
0.96_365.8851n	429.901	0.956717	220.509	63.7533	203.986	83.0386	121.883	54.918	103.568	147.203	51.5117	50.4668	70.0782	169.92	49.6594	97.2036	59.1756	239.889	153.855	52.5228	30.7142	60.5933	168.394	41.6679	143.033	76.3519	71.6181	68.6668	84.7811	181.965	64.6281	144.605	122.513	57.1004	113.118	95.1127
0.82_906.0421n	476.01	0.819583	68.9073	26.8891	58.4888	62.2934	96.4837	84.1923	177.309	108.202	41.6547	75.8427	24.2092	66.3201	89.5597	187.55	25.602	47.5282	44.3497	31.7535	66.1966	43.1284	75.6119	25.1543	62.7641	34.8499	41.6004	57.2756	38.4439	66.2597	35.2282	125.606	114.99	45.1848	74.3923	77.3425
0.82_904.0858n	464.041	0.819583	129.32	106.605	103.94	94.8669	166.249	92.9767	180.391	225.99	62.8926	119.239	53.0168	137.999	106.044	233.25	39.7767	79.1748	44.4923	53.2489	73.6291	58.6938	91.1105	59.4799	91.2691	34.8218	98.7726	122.506	51.2422	127.523	76.783	195.734	188.915	79.6435	135.955	125.328
0.97_421.9351n	386.921	0.973867	177.392	77.5398	204.974	103.426	141.765	68.2497	100.224	181.043	65.6787	51.9609	118.756	159.28	53.1814	158.342	46.7675	236.406	52.5522	59.9571	31.826	64.6242	237.554	48.2699	123.852	59.5013	78.0051	106.444	93.6392	242.919	60.16	132.326	187.125	68.2987	129.868	127.255
0.99_287.4821n	252.468	0.991	77.9158	15.5956	74.2515	46.6313	46.6776	5.25499	28.8891	40.5694	20.7233	20.9996	16.5044	55.2688	18.5427	71.3666	30.7121	75.4171	63.3562	29.0484	10.7617	41.1615	68.7752	19.0334	53.9144	18.7129	22.8547	30.4712	32.0221	50.5439	12.0662	44.6257	53.7389	24.9392	33.6477	31.2483
0.82_708.0467n	377.013	0.819583	45.1747	51.8655	45.8779	41.0212	61.7434	40.7419	98.5662	100.011	42.8839	44.3949	38.1463	62.6975	75.4607	104.741	15.2055	31.9498	43.1037	25.3777	39.3849	40.4316	72.9112	25.1549	45.853	30.2427	58.9597	42.5655	22.3379	60.0357	35.1577	98.7648	95.5587	19.2239	55.6374	64.3908
0.99_683.9045n	353.95	0.991	333.082	99.2185	286.561	133.538	227.898	74.3287	178.896	214.948	104.694	53.8895	113.905	243.261	101.036	208.066	113.288	340.89	201.16	68.0946	59.4403	95.2556	236.947	78.6454	189.488	87.6685	135.103	161.613	97.4468	225.16	103.17	221.651	219.692	124.467	174.914	167.567
0.99_673.8379n	359.908	0.991	341.664	174.764	287.708	212.107	267.849	162.696	224.883	275.288	127.824	125.929	157.333	268.195	156.527	224.088	96.5891	354.401	161.165	71.8743	94.7743	69.0072	213.96	72.3457	165.993	96.0694	137.803	213.955	137.472	266.499	129.358	265.569	262.067	133.225	207.11	192.595
0.82_284.5417n	329.513	0.819583	7.26201	6.70724	9.03059	10.6084	19.4302	25.1022	64.6923	19.2339	12.2564	11.8176	13.2806	18.1359	48.4443	54.4326	6.73049	4.64317	10.1158	15.7638	22.1039	9.259	24.3319	18.7419	15.913	10.8532	21.6772	13.9534	7.40224	8.9427	10.5231	41.2902	34.044	5.17786	15.7752	18.0689
0.82_264.1584n	309.13	0.819583	1082.95	1063.14	616.388	301.84	480.077	945.021	741.616	1134.98	148.389	887.61	119.66	972.824	255.642	309.033	88.1353	594.936	6.9569	131.2	677.023	212.464	4.40708	149.389	417.747	53.9792	206.017	446.243	41.982	1070.08	300.566	682.012	666.455	290.229	467.925	470.402
0.82_238.0670n	203.053	0.819583	545.832	513.83	469.741	426.433	560.607	313.7	892.255	448.359	290.395	771.447	259.154	446.264	784.089	848.742	266.168	762.749	319.792	454.172	455.702	442.721	369.875	430.147	491.196	213.504	429.168	339.389	221.579	536.796	352.998	579.493	579.24	346.403	487.697	446.437
0.80_640.0203n	684.992	0.802433	126.821	107.733	118.531	84.6041	206.717	113.291	275.044	227.917	78.0194	133.412	64.4762	141.043	134.315	197.79	47.8962	134.362	143.363	66.3693	82.6608	67.5802	92.9265	67.8876	91.6019	67.3483	72.1514	117.174	76.3816	121.954	76.1433	279.431	202.605	64.9367	111.641	125.876
0.80_1322.0374n	684.008	0.802433	52.5998	32.7185	53.9755	25.63	79.9969	24.5359	79.0366	93.1945	33.8581	36.2526	21.396	41.9995	35.355	95.3716	15.0513	62.6339	46.7473	18.8185	16.5708	19.1013	40.1205	15.634	40.4977	17.3217	12.0594	40.2021	23.0242	62.5907	14.4902	96.7011	88.3568	12.44	52.4955	53.3826
0.80_1312.0196n	678.999	0.802433	28.4774	13.2395	25.6239	12.2547	42.2497	17.6059	62.1775	74.505	19.9939	23.0882	19.0739	33.0762	36.3547	59.3091	16.3354	33.0761	26.4684	14.5311	13.1189	14.3158	24.8043	7.65909	22.5423	16.8149	14.5272	23.4424	10.1979	25.731	13.8801	72.1197	66.6547	7.74945	29.3932	30.5719
0.80_1304.0155n	674.997	0.802433	59.9121	38.5582	66.1461	37.1144	79.0803	28.1255	75.5443	88.0547	29.3933	39.5072	31.867	66.8402	38.6339	112.103	30.7869	69.9028	35.2128	14.5681	30.5046	36.5928	57.7495	10.4326	37.2902	23.4029	27.2506	42.5186	31.9347	63.501	21.9279	87.5853	95.2808	20.2639	58.3205	56.0414
1.01_431.9130n	396.899	1.00815	778.922	345.396	815.929	449.193	568.703	308.753	363.475	607.559	314.239	195.458	351.024	715.586	216.537	466.883	250.73	921.843	393.812	200.105	166.3	219.518	759.42	162.79	495.049	206.505	313.089	401.783	357.652	813.993	310.073	578.302	648.298	317.435	489.367	430.324
0.80_1320.0078n	672.002	0.802433	47.5943	29.3857	44.639	14.4912	63.54	27.8234	88.0991	86.7598	22.3648	43.6332	22.7586	63.8266	45.1302	91.3642	17.3374	59.6155	34.4689	20.2338	22.2973	4.80796	42.8784	15.1774	29.52	22.8048	21.788	39.9306	14.3149	53.9398	18.7493	84.262	59.5436	7.45236	44.3929	45.4261
1.01_561.9590n	526.945	1.00815	378.316	128.953	302.997	167.018	216.011	164.356	142.211	172.262	55.5156	122.394	47.4695	230.779	133.29	173.823	67.9454	415.441	102.913	35.6471	66.361	56.129	128.392	43.0237	165.04	30.6144	79.9292	163.581	87.4549	245.675	95.094	152.557	180.947	123.321	148.995	140.485
0.80_1316.0073n	670.002	0.802433	56.4482	44.4188	48.4651	38.0327	80.0508	18.9212	77.9724	103.319	31.9344	38.1604	20.4857	53.4671	33.6544	89.1791	29.9836	67.3412	35.2881	3.6254	22.2347	16.7639	49.4389	14.4258	31.6582	24.724	14.071	43.8479	29.0539	63.3299	28.6104	89.4595	85.706	22.0718	46.2818	52.14
0.80_1314.0123n	669.004	0.802433	59.5558	42.2202	58.5552	43.642	75.0858	33.2746	103.768	104.781	25.073	45.4526	32.2132	51.982	47.5908	91.8055	32.9963	73.7495	56.6313	27.1803	22.5993	26.6121	41.5608	3.6311	45.5646	39.4124	24.7276	29.6725	26.9427	72.4873	32.5985	97.0671	88.5407	25.6078	36.2375	50.8563
0.80_1308.0164n	666.006	0.802433	55.4542	30.1134	28.5783	39.245	68.3538	23.2923	86.4664	107.366	27.9069	34.9346	27.8426	57.0807	30.8485	91.8728	23.3914	52.4962	33.3395	14.1044	29.3934	23.5935	39.5647	3.6149	37.6455	18.1169	24.5456	29.9706	11.7318	57.0955	28.1914	76.3265	68.0866	18.5536	56.3286	39.0677
0.80_1270.0291n	658.004	0.802433	66.1826	46.2762	55.3991	43.022	77.4984	39.6069	87.5841	103.319	39.1178	46.3156	27.555	67.3892	48.2536	104.704	15.0156	70.2151	30.6386	21.8661	31.371	30.7012	46.3087	16.7608	48.867	32.4679	28.4528	45.7684	17.799	79.7355	30.604	99.0152	90.5302	22.8839	58.8294	55.1311
0.80_1288.0120n	656.004	0.802433	50.9533	36.5303	43.994	35.5247	90.7508	38.8643	82.0607	95.1468	27.4775	42.5177	18.6266	62.7621	35.9485	108.681	27.0942	60.5731	34.6826	7.7528	33.5654	10.0698	49.6093	9.92148	21.3284	26.6585	24.9081	43.111	23.0956	46.7687	20.1097	94.372	78.8891	16.5783	42.105	50.451
0.80_607.5369n	652.508	0.802433	15.7197	8.41983	12.4833	2.59149	17.0243	7.05768	33.2399	37.991	0	5.5614	2.13553	15.3565	7.15768	45.2054	5.65564	20.8006	14.1874	0	3.66653	0	8.40802	0	13.9233	0	0	8.23538	4.65955	15.8529	0	30.2766	26.4851	4.31366	17.3022	11.4149
0.80_1256.0410n	651.01	0.802433	56.9462	44.2707	46.7644	39.0105	94.2469	36.5931	135.483	94.9664	39.1805	43.2656	36.5065	77.5656	35.6474	132.04	20.3977	73.4208	52.1723	18.4999	41.2921	13.6353	50.1418	23.7972	25.0941	38.8567	27.0293	61.3248	25.0295	59.2725	29.3073	125.829	97.5641	20.3861	64.0171	55.7638
0.80_1272.0037n	648	0.802433	57.2836	39.8721	52.0262	39.5668	82.0757	41.8085	93.6124	116.642	24.7628	36.5127	29.3953	72.2976	42.2063	121.504	14.5308	61.8608	31.2171	9.45294	27.9267	24.7777	55.5098	14.5908	35.245	24.3108	24.8193	45.6977	31.0499	59.4416	21.8967	102.971	85.8446	24.9495	53.6769	57.7208
0.80_1226.0399n	636.009	0.802433	54.6573	30.065	53.9026	23.8744	74.5972	26.5847	109.587	79.0468	37.5729	44.9065	27.7947	66.9134	39.9753	100.72	16.8435	54.5228	47.6128	21.0108	33.1574	28.8867	39.8793	9.83441	48.2283	23.7672	31.299	45.5487	21.3416	53.2069	20.2197	102.796	84.4914	19.8895	59.6339	52.5792
0.80_1240.0109n	632.004	0.802433	39.1523	47.528	54.295	50.8329	92.5006	46.585	134.204	112.068	44.4089	43.7439	39.1283	76.4277	52.2575	135.797	25.0101	60.2828	45.3513	9.50696	46.0859	43.2471	56.9704	23.5682	37.496	31.5955	28.2672	61.8727	28.6008	68.9211	33.6948	106.505	104.361	29.3362	70.4243	68.832
0.80_554.4908n	618.507	0.802433	24.0721	4.93625	38.0396	23.0569	42.5932	18.6234	93.9385	74.0949	17.8266	25.5098	1.95593	37.3495	18.5898	127.485	12.3559	43.6824	33.9733	0	15.1635	6.50906	29.347	3.00031	17.8201	2.14575	10.5978	11.6396	10.9234	39.8516	4.80377	89.8474	64.0861	16.9136	31.6205	42.0724
1.25_236.6687n	281.64	1.24813	61.1332	3.44516	61.9806	40.1298	45.3734	12.5828	16.1557	30.6841	39.4654	14.4257	34.3512	44.8059	17.1645	27.4147	60.0715	79.5796	165.385	99.734	5.0195	83.5603	105.998	79.2682	93.5928	80.2745	104.062	43.1113	24.7282	48.3121	42.2615	63.1522	66.4567	37.2135	60.241	57.4566
1.27_260.0338n	142.015	1.26528	178.018	217.35	201.139	146.394	220.227	82.1019	264.794	137.794	65.5078	820.806	75.2361	144.233	260.349	158.959	50.789	213.462	186.828	88.3803	102.648	110.989	137.88	87.0521	105.463	113.806	137.101	137.806	103.934	106.744	130.294	195.224	191.265	121.58	154.787	147.55
1.27_88.0415n	152.057	1.26528	425.092	162.389	415.667	527.726	273.97	172.952	202.274	325.14	424.729	1373.57	318.318	449.935	263.791	387.084	341.785	800.211	1120.38	148.929	141.738	260.396	453.087	177.36	312.679	512.404	314.527	245.574	481.607	993.103	332.098	445.467	455.561	328.141	402.991	383.84
0.80_553.9859n	618.002	0.802433	150.74	158.445	155.569	141.654	313.299	144.814	371.213	305.62	113.588	185.395	111.535	206.029	213.47	390.183	54.5382	135.618	100.881	89.1684	138.048	124.104	189.645	93.6173	128.681	114.401	108.938	161.381	71.3938	195.477	81.3366	341.803	284.497	81.927	213.893	180.963
0.80_1206.0163n	615.006	0.802433	80.8428	64.649	68.8257	46.0617	111.241	43.0762	135.683	128.849	45.6233	71.2543	28.4317	95.7224	55.1758	137.64	29.8799	83.7517	64.0428	24.7031	52.0278	35.4523	57.9697	27.5192	59.0588	24.408	32.017	55.1	35.7534	79.1198	41.5414	113.949	101.452	29.5533	67.7341	62.1506
1.27_515.0256n	280.502	1.26528	217.243	69.0988	221.076	144.942	210.739	61.56	167.962	187.488	123.11	71.3853	134.02	190.325	139.085	253.944	106.905	264.836	192.887	177.022	62.9348	148.672	184.717	132.498	182.724	111.086	185.459	138.871	88.8921	225.599	80.8312	196.908	219.884	108.726	166.363	151.676
1.27_554.6972n	300.338	1.26528	41.8068	1.80716	34.6834	34.876	25.9997	13.5333	31.8104	31.7873	32.6024	0	20.3679	38.8564	25.5855	57.9398	34.5126	45.8835	18.2533	39.161	18.3006	40.1441	44.4296	38.3627	42.912	28.8586	46.6629	37.2412	13.9112	35.2494	25.1707	44.3997	41.8629	29.3708	21.968	31.1371
1.27_585.0962n	315.537	1.26528	233.398	164.158	284.504	179.762	239.869	64.8449	260.64	194.81	146.545	137.197	122.342	172.799	187.576	300.134	121.664	368.849	343.298	142.367	78.8409	184.858	229.561	149.753	229.617	189.659	215.026	194.249	119.614	227.169	142.999	255.641	258.999	153.805	205.722	200.371
1.27_244.0756n	308.091	1.26528	2291.55	1788.26	2144.55	219.319	1808.83	113.738	308.514	1032.06	300.149	1628.78	235.91	3427.4	1044.28	163.508	200.533	798.467	577.611	45.8498	74.9827	131.495	150.544	47.3398	147.832	206.674	177.458	575.06	652.015	821.419	231.191	349.653	332.514	230.128	332.732	286.786
1.27_663.9924n	343.994	1.26528	664.099	691.42	715.619	417.637	744.312	264.009	482.623	539.321	314.38	511.914	316.553	623.917	576.906	520.643	281.086	646.903	542.955	255.928	216.135	213.556	561.282	211.551	358.054	345.251	288.328	368.843	399.864	500.153	290.603	571.66	592.271	278.693	423.9	430.656
1.27_1111.0617n	386.016	1.26528	1787.19	176.458	2112.35	1509.85	1079.05	329.098	706.551	1033.84	2174.18	181.632	1177.09	1661.43	954.045	2292.28	3952.89	3465.18	2032.92	2017.95	689.236	3098.91	2235.67	2227.56	3613.28	1301.52	3062.45	1537.34	588.7	2394.88	1570.35	1498.57	1578.48	1637.31	1660.9	1569.17
1.27_433.5131n	398.499	1.26528	31.8395	3.76796	45.9243	23.9168	46.7003	0	39.578	33.9485	41.5278	40.2418	22.9297	27.3354	17.6733	58.9103	55.7277	78.849	83.9404	30.3007	8.39043	61.2021	55.4247	37.046	75.2473	31.5707	65.2557	35.4597	4.7227	50.2408	22.7687	53.3136	65.8265	18.9842	38.5711	40.3826
1.27_819.9987n	421.998	1.26528	93.9675	38.0897	90.3278	66.8037	105.261	48.9352	91.7591	74.1565	68.0862	63.3019	56.9029	98.3482	86.1154	114.968	56.6395	110.449	119.476	89.3551	30.8093	85.2888	102.817	70.3513	95.588	69.6915	91.0566	73.2685	39.175	99.7076	52.0742	94.3025	99.8262	26.2207	83.3325	81.0242
1.27_824.0225n	435	1.26528	100.379	31.5699	128.736	90.397	112.576	17.0741	82.2477	96.849	115.831	23.7799	99.1164	103.916	104.23	188.881	152.273	177.749	182.816	120.773	34.6506	138.476	145.883	107.432	159.093	117.462	165.083	91.8841	49.1787	133.241	80.4054	149.283	147.821	72.6828	110.481	119.76
1.27_840.0479n	432.022	1.26528	307.106	153.748	373.024	233.619	260.146	74.8397	198.029	225.754	260.282	136.477	190.74	242.963	223.095	356.996	350.237	488.775	372.639	252.902	101.936	273.438	355.09	209.875	377.7	230.039	340.416	227.836	142.167	374.406	185.834	321.222	320.349	192.733	281.002	246.7
1.27_980.0140n	502.005	1.26528	60.7803	31.6609	69.6044	51.7816	67.5595	12.4126	45.822	56.7662	55.4668	19.5538	35.6382	61.8234	57.3178	87.0154	71.0063	109.785	94.73	75.0632	19.6369	71.6634	80.2278	49.2298	83.7235	49.045	91.547	45.6551	19.9977	58.3215	42.7089	68.0581	72.3116	22.2635	58.2092	48.8622
1.27_960.0426n	503.011	1.26528	75.5231	30.384	85.3435	61.7773	80.4407	20.434	64.3802	70.3721	60.2987	24.525	56.4324	75.8614	58.3744	119.981	97.4481	137.445	127.527	88.5794	23.612	92.6172	106.694	72.8661	134.651	91.6002	114.241	60.0048	28.3073	101.514	45.7652	106.839	115.711	51.0582	89.1738	75.9707
1.27_1030.0095n	527.003	1.26528	61.7794	22.0855	87.6045	44.2716	60.0368	12.6757	44.0391	59.1699	49.0044	37.9102	43.2664	70.4203	62.582	74.0141	18.3366	102.049	40.9705	36.4585	11.8371	52.6633	87.5134	38.1464	61.2724	35.9398	62.7601	42.7359	22.0913	92.0345	25.4045	68.5485	56.3794	37.5575	38.9706	46.6424
1.27_1136.0345n	580.015	1.26528	257.22	273.26	268.017	129.006	298.043	103.449	210.511	210.403	95.2884	209.322	90.6226	193.719	242.198	181.287	136.089	283.006	160.768	61.7212	51.0652	94.4941	127.206	63.3797	126.489	88.6158	123.621	137.771	141.896	193.785	123.837	227.07	217.889	125.967	186.744	173.583
1.27_675.0096n	639.996	1.26528	22.1332	4.13828	23.9346	7.16327	32.8303	3.91745	15.6474	10.7194	1.94852	10.8923	11.6707	10.9466	9.29816	31.0437	12.2288	35.9989	47.8618	8.48334	0	4.02322	23.9527	1.64459	27.0335	2.87949	11.5258	8.88867	6.49255	22.9839	13.701	28.8167	21.1353	0	5.23828	6.02466
1.27_699.1313n	664.117	1.26528	73.3954	60.8513	78.8204	13.771	64.5904	7.08185	45.6215	48.1514	11.0601	35.3944	3.51007	48.9615	42.1856	40.9172	42.4315	118.074	58.9828	7.39e-07	0	25.5056	27.1071	9.3885	44.7911	5.68246	14.517	27.7681	22.8296	45.5367	27.1017	57.0628	54.6042	37.8727	50.0647	43.1554
1.27_1386.0067n	715.993	1.26528	10.7483	2.72171	13.2897	2.44272	15.8603	0	12.6405	18.3624	7.54717	2.11716	2.1481	5.0773	3.2757	13.5549	0	29.6995	23.5713	3.87778	0	4.86761	9.18039	0	4.69534	8.94418	3.08771	0	1.54211	7.67014	0	14.4835	23.1279	6.81061	12.5468	7.75714
1.27_1466.0824n	756.03	1.26528	7.02248	0	11.9023	7.94449	2.51331	0	3.73141	11.2091	23.9822	0	5.18994	4.30936	4.89994	27.0788	41.2638	43.3061	16.436	20.7696	0	36.0655	20.2605	20.7554	41.7279	2.11215	39.5228	10.5087	0	20.3009	10.7082	12.9264	20.0767	7.25078	13.1795	5.39618
1.27_1496.0673n	771.023	1.26528	38.8596	0	46.3242	20.3194	15.4325	0	6.09753	12.1008	54.9386	0	9.75433	22.2415	0	79.7665	117.929	146.321	63.8193	31.0856	2.86505	73.6814	77.3798	43.1263	138.335	28.2775	101.217	23.9213	5.22443	81.2694	27.8846	57.6171	53.9598	25.4185	45.8559	33.5671
1.27_1250.0454n	637.021	1.26528	12.002	11.7398	24.4382	6.67166	21.891	2.77704	19.6473	24.3141	20.9429	5.04617	4.73151	8.91382	16.6655	32.2745	18.9796	34.5397	25.7767	11.4665	2.33609	16.6118	27.7385	20.3529	39.7786	17.4446	32.2889	6.15979	0	23.1082	4.47467	36.3791	30.445	12.262	25.1473	24.2569
1.28_588.9855n	306.491	1.28243	315.525	247.714	311.139	225.099	295.345	170.707	267.814	272.633	206.718	219.534	186.852	258.102	216.816	284.992	181.873	348.885	328.198	175.123	136.976	145.226	280.621	152.066	244.146	198.008	180.007	214.735	193.706	278.18	162.095	413.055	342.551	165.59	245.271	247.666
1.28_286.5251n	251.511	1.28243	92.8294	63.0505	80.558	40.2739	93.5212	26.7896	77.4379	79.7257	38.3711	74.3725	37.9672	55.7756	41.9051	74.5471	49.6316	96.3396	105.904	41.7045	20.5318	73.9864	70.0532	50.7977	73.2839	46.2029	57.3867	50.2983	37.5511	51.2754	31.3391	120.978	97.9507	39.0308	60.4216	58.2972
1.28_720.0077n	382.993	1.28243	249.147	306.603	296.915	177.263	301.936	55.4991	169.317	187.239	108.94	136.269	95.6989	164.591	245.661	205.718	153.313	293.277	303.277	121.509	51.9788	123.112	198.458	127.638	195.58	139.886	128.914	138.442	100.006	189.122	86.8098	259.781	227.914	90.9307	177.66	167.661
1.28_799.9697n	411.983	1.28243	144.362	80.8908	143.075	93.2824	154.512	48.7023	103.948	105.007	81.4352	97.1461	77.4082	121.283	117.776	123.61	78.6553	157.001	153.543	81.3797	51.7785	85.5747	127.214	63.8362	99.3926	81.3195	102.745	76.815	80.7978	112.845	68.819	138.073	128.764	66.5163	94.416	95.7333
4.97_837.5936n	441.786	4.97383	1036.1	446.309	1017.38	671.289	736.246	484.197	1123.59	843.148	650.788	646.468	595.175	980.095	1086.79	912.17	599.696	1096	922.022	655.828	459.849	597.198	806.084	627.133	762.344	639.781	610.438	583.93	622.913	928.387	350.927	429.214	432.82	377.681	405.441	396.553
5.01_342.0057n	183.001	5.00813	397.815	74.1398	351.831	245.951	384.062	112.272	372.491	374.095	252.535	143.286	226.435	311.451	189.231	246.567	247.156	484.824	409.619	218.874	142.87	270.686	315.778	212.566	324.162	285.565	274.329	269.896	256.085	304.447	212.824	440.832	374.905	229.447	294.457	290.542
5.01_386.5450n	431.516	5.00813	29.8517	0	12.5628	6.36554	25.202	0	0	11.9084	8.79553	0	5.01083	8.45325	2.11192	4.29055	12.8074	26.3432	58.9611	19.4123	0	30.4652	19.9453	7.71535	35.841	17.6988	20.9369	0	8.17899	0	4.40649	20.66	18.5719	5.75443	12.5268	14.5218
5.01_677.0470n	642.033	5.00813	80.017	0	56.1324	20.2775	68.6743	0	9.74817	36.3938	39.0125	0	14.8136	29.6744	1.40103	0	68.5221	98.8173	185.919	28.9047	0	101.073	57.0436	39.9637	105.086	70.103	54.2697	15.8732	24.6152	0	21.9	47.2121	27.6457	27.1133	34.4719	24.3878
5.03_454.0252n	250.002	5.02527	114.399	7.59325	77.8507	61.4717	109.258	16.5852	62.6162	89.9327	66.459	35.9322	50.9599	69.6867	39.2994	45.6971	72.6054	108.172	143.939	62.6664	21.1954	97.5546	91.7877	59.9928	111.944	95.0581	82.8432	53.5158	67.9793	50.2369	46.301	85.5487	81.8089	50.4102	72.0263	52.3535
5.03_500.0021n	272.99	5.02527	49.6375	3.62149	27.4773	27.6646	43.3461	10.528	29.5001	29.9838	27.0684	18.4624	26.032	31.302	20.3657	19.3471	33.8327	54.3846	57.2905	28.6821	11.6752	24.034	39.9583	27.5857	41.1163	31.993	40.2479	25.787	26.705	17.8662	22.6541	45.7915	39.6905	25.055	33.9321	30.4952
5.03_585.0815n	315.53	5.02527	222.586	0	129.774	67.8999	185.925	0	63.4543	106.165	99.2157	8.4991	62.211	85.9155	15.6345	14.7721	162.643	207.915	383.391	88.1244	1.4847	229.041	120.387	95.0247	262.219	161.915	136.791	40.1645	87.4988	16.8243	71.1893	105.424	96.4296	73.8382	75.8938	81.9032
5.03_360.5656n	405.537	5.02527	181.188	0	131.823	58.7954	164.903	4.7973	46.3652	102.258	94.3666	16.9276	49.171	91.1944	119.753	26.9671	133.654	172.162	311.086	77.9799	10.0701	172.195	125.347	70.2484	216.474	138.519	130.062	80.7677	79.0221	44.8523	57.3554	93.4924	92.2793	77.6337	82.5025	75.0493
5.03_848.0511n	436.024	5.02527	115.249	2.5748	66.4375	13.2564	78.8849	5.77621	36.1269	36.4136	35.8913	25.9062	37.4217	43.5262	19.4623	7.04272	66.5346	148.375	141.899	54.0483	19.104	65.1442	68.9958	31.1388	88.1878	68.3617	64.5031	52.7408	33.3589	70.5059	28.8562	53.9106	52.7454	38.4023	47.4177	34.8063
5.03_808.1081n	427.043	5.02527	157.107	0.15436	133.843	68.4444	149.129	18.0044	66.803	120.306	93.3989	21.6377	67.647	89.5535	79.28	34.5843	116.259	155.195	248.711	75.1668	15.4536	145.125	125.105	75.7082	166.844	125.372	109.372	83.783	88.5012	46.1274	54.2599	107.795	109.901	69.1153	94.3357	93.2542
5.03_802.0841n	424.031	5.02527	2092.37	3.82487	1293.84	609.964	1625.94	46.0028	321.936	875.445	1037.77	126.176	608.826	734.213	113.639	162.671	1714.41	1783.01	3737.62	827.452	47.7594	2485.31	1229.05	869.259	2575.14	1568.31	1300.99	450.777	979.548	295.103	738.802	829.486	814.113	847.729	845.493	784.097
5.03_496.0148n	270.997	5.02527	100.745	2.25137	82.0825	41.1492	89.1942	7.96138	50.6045	75.7927	58.6633	16.2613	36.0231	65.5782	30.1731	22.1361	69.7836	104.741	137.193	51.251	7.41808	86.6752	84.7778	48.6064	92.5109	68.9626	86.5757	32.9248	43.5092	54.2288	25.3676	64.8961	72.8654	31.3217	47.2531	58.6941
5.03_218.0621n	263.033	5.02527	10325.7	1252.81	8852.58	6145.56	10167	2581.28	6641.52	8640.64	7505.94	3613.79	6186.09	7344.31	4263.19	4984.67	7403.63	10354.7	11992.3	6594.69	2512.06	8915.41	9100.21	6458.59	9987.31	8622.96	8068.32	5979.54	6843.12	5728.15	5824.17	8563.97	8655.55	5950.33	7502.83	7290.05
5.03_464.0308n	244.014	5.02527	115.98	29.3644	113.703	76.2863	119.609	20.9532	106.346	124.025	98.9096	56.1811	68.966	116.369	43.4108	70.3328	65.6302	133.307	113.544	72.2985	34.0219	61.7225	91.8277	45.642	84.7492	91.6513	74.4183	72.6336	73.5551	128.331	52.3419	113.986	121.326	42.5778	78.9244	86.8411
5.03_439.0618n	242.52	5.02527	264.627	4.75204	207.306	120.351	265.238	28.7568	136.897	218.199	174.185	45.2026	121.36	158.001	64.1171	84.1836	161.039	271.364	324.34	129.798	29.549	196.732	229.096	137.817	259.228	195.334	182.281	116.754	153.752	107.706	116.912	225.019	222.525	110.022	171.315	156.632
5.15_1403.9431n	483.643	5.14527	1242.23	475.766	1367.48	652.384	829.62	541.125	1677.77	1104.65	529.078	557.415	507.514	1226.4	1430.62	1290.8	507.516	1287.66	1187.03	728.243	445.578	624.264	856.283	801.969	907.413	824.85	718.826	531.834	672.554	1055.65	160.575	372.822	324.021	183.403	277.345	218.497
5.20_837.5921n	294.859	5.1967	746.621	316.876	718.101	529.042	566.765	342.476	813.37	598.234	513.792	494.971	435.948	710.589	787.648	595.637	422.952	852.265	744.345	479.288	305.802	433.904	610.817	477.426	546.237	422.23	428.402	407.898	443.572	718.286	218.58	245.141	248.474	239.373	232.099	203.137
5.23_270.1151n	158.047	5.23098	12.5708	2.19851	14.3165	0.257009	81.7451	0.5122	340.221	0.706604	0.725065	60.9825	1.51134	8.05903	18.9647	344.095	24.3672	3.71852	358.068	108.776	170.751	256.863	24.1122	82.8142	47.3818	34.7215	193.931	0.202384	55.3077	0.412861	57.6106	84.5701	82.296	53.1649	72.8347	69.9898
5.03_158.9944n	223.01	5.02527	3000.57	315.12	2505.51	1745.49	2842.54	678.647	1692.97	2333.26	2182.23	956.014	1739.93	2029.87	1067.83	1287.61	2442.76	2962.83	3586.18	1912.04	681.048	2836.27	2467.09	1901.21	3045.18	2512.8	2336.19	1656.77	2020.46	1476.2	1796.93	2252.26	2265.47	1884.57	2104.04	2032.62
5.23_1120.7629n	389.25	5.23098	735.319	303.126	761.181	395.107	471.684	311.213	907.985	639.69	342.234	388.2	312.975	751.044	914.219	666.545	344.476	809.923	738.346	449.322	224.703	436.701	529.875	475.91	577.099	454.877	440.125	378.719	403.832	654.515	130.037	254.976	212.446	161.441	163.902	170.03
5.01_536.0218n	291	5.00813	100.513	0	79.9579	42.3303	88.9246	3.08232	33.046	67.4371	56.0559	10.9648	36.2863	47.1778	22.1842	18.5091	47.96	118.212	116.856	50.4311	0	70.2295	75.7019	43.4888	106.851	73.9038	71.1872	34.5399	51.5946	24.7941	37.545	76.339	68.9082	51.146	51.5015	44.5217
5.29_963.1627n	336.716	5.29385	486.794	285.247	439.104	406.392	355.082	210.894	435.098	338.538	376.785	410.717	360.058	434.552	383.273	417.485	408.083	553.364	433.721	448.133	265.619	335.63	380.824	273.467	479.072	270.759	362.176	379.761	382.414	390.813	182.403	159.122	159.86	189.001	233.157	171.889
5.28_510.3908n	278.185	5.2767	318.094	182.23	335.271	275.662	278.417	150.337	290.17	247.032	253.877	259.789	225.45	309.981	289.495	284.16	193.983	409.716	349.113	224.84	134.66	232.556	289.46	205.807	262.43	202.061	205.265	199.973	216.354	330.077	95.062	107.902	113.64	92.5076	110.22	94.9057
1.28_1215.9920n	420.993	1.28243	51.0589	28.269	52.4627	34.6399	47.0718	9.88028	41.2832	59.0211	42.2612	24.5565	40.8314	57.6952	46.979	82.996	32.7204	79.6287	77.8207	34.9425	16.8166	42.8625	57.5824	30.6559	38.2527	45.1675	48.1044	27.5915	28.8299	65.969	18.074	73.4808	59.7758	23.5944	44.2766	41.9687
5.33_793.5684n	419.773	5.32813	280.393	108.45	284.36	208.013	198.074	119.106	370.701	235.753	158.475	181.035	144.13	298.812	342.748	270.836	132.063	338.797	364.434	155.539	80.1276	152.893	248.049	182.781	188.698	172.466	133.096	131.169	130.221	304.543	58.2374	81.8044	81.7564	79.6826	66.9367	64.0353
5.35_1076.7403n	374.575	5.34527	415.176	108.059	421.513	165.938	265.16	164.538	610.894	371.099	141.12	161.537	124.957	431.172	519.818	430.808	98.9956	382.409	413.712	189.291	91.6127	160.409	257.011	243.541	260.135	240.438	170.62	146.554	175.042	370.251	47.8324	124.913	77.375	41.8958	60.1073	60.2871
5.35_988.5119n	345.166	5.34527	65.9372	0.992534	60.2284	15.9817	56.6128	11.9711	37.7029	41.7633	80.0736	41.4914	59.3333	47.084	27.7594	1.52298	219.78	71.9857	687.853	407.213	6.12687	329.001	255.188	274.422	448.688	459.664	287.016	32.1158	69.2374	106.883	106.77	164.369	171.188	112.079	143.735	134.519
5.36_1453.8533n	500.28	5.36242	1075.08	244.836	928.089	752.376	1114.06	442.944	957.665	749.635	875.943	694.43	1027.51	789.662	581.215	656.197	901.635	1649.31	2382.01	1124.9	460.808	1360.03	1757.53	1126.04	1771.95	1482.14	1217.72	789.674	757.275	988.098	848.783	1350.64	1375.48	887.961	1273.81	1169.91
5.33_1047.5624n	364.849	5.32813	16.6401	2.29996	8.57915	0	14.1194	0	17.4278	27.585	169.041	2.02724	13.9033	8.78296	11.0198	16.9073	28.4435	8.5276	142.903	82.3392	4.24715	94.5713	71.5732	48.6868	136.102	64.2652	51.0206	9.99249	10.2356	17.2774	8.55876	32.8377	32.6359	7.70682	27.3574	24.8646
1.28_872.0386n	459.009	1.28243	203.29	124.272	203.86	135.53	185.56	44.2002	133.958	148.934	150.106	103.397	139.318	142.611	168.659	246.068	156.266	262.15	222.431	157.625	63.7317	170.455	193.723	134.722	195.821	158.635	201.732	149.201	91.41	190.684	120.536	217.12	225.375	108.199	150.578	166.879
5.45_318.0785n	182.028	5.44813	337.307	8.32708	182.381	102.963	285.22	36.14	51.5079	298.225	112.715	54.2078	44.6237	37.032	15.2242	64.9835	84.8008	121.033	185.86	29.176	20.3109	55.2404	117.997	11.2339	166.99	114.609	111.732	109.728	118.812	87.6232	64.2967	73.7016	118.895	65.109	78.6269	64.3396
1.28_431.0751n	476.046	1.28243	210.755	76.7768	204.954	155.927	181.496	61.816	111.781	140.451	180.298	104.029	172.168	137.148	148.384	258.96	237.903	287.801	404.9	156.845	55.1951	159.422	230.024	140.214	228.919	236.509	182.701	177.936	166.953	228.301	130.583	225.251	256.845	140.709	202.122	194.437
1.28_1045.9837n	534.99	1.28243	43.4782	24.5094	61.7438	33.7134	55.073	3.21146	46.6695	48.3635	21.764	22.7824	26.1432	42.9688	39.2931	53.0088	21.3314	71.4435	62.6349	26.3253	14.7232	27.968	42.4402	9.17343	22.926	23.5593	35.4869	23.8228	10.5625	53.1884	20.4513	39.7292	41.9616	18.8345	42.9588	38.8315
5.50_786.8316n	416.405	5.49955	45.9378	0	56.3597	41.8688	46.7486	22.176	16.9938	37.9705	25.501	32.3186	40.3899	42.608	28.975	19.4197	44.4716	88.3616	76.6871	47.7735	0	56.161	43.5935	44.0948	46.4739	20.2391	51.4748	57.3318	31.8898	40.1476	19.5432	28.4968	32.2454	18.9669	23.7747	26.9512
5.50_1354.7017n	700.34	5.49955	301.629	26.3023	240.667	211.651	251.15	141.785	96.1191	127.878	131.558	188.633	166.721	199.385	178.214	101.164	188.456	453.42	558.757	411.003	58.1703	380.394	312.261	305.545	384.624	225.754	294.192	215.47	214.251	218.449	154.009	248.581	259.132	170.436	248.043	214.351
5.52_930.4982n	477.247	5.5167	14.1085	0	8.63243	3.43291	17.5091	0	63.8955	20.4898	13.6977	6.8118	37.4746	2.09168	1.33512	14.9342	28.7179	33.8583	103.316	38.8165	22.1437	24.129	96.2562	33.6129	109.814	43.5321	17.3911	0	33.2917	5.32975	13.2816	20.5884	43.0965	16.9143	22.5842	23.1566
5.50_1540.7327n	529.239	5.49955	751.966	138.166	662.479	587.27	655.056	401.578	142.998	362.165	383.783	505.303	425.404	529.589	499.168	245.145	464.096	1183.56	1152.73	846.179	126.662	791.828	636.922	689.139	817.682	475.867	722.78	656.113	588.896	596.668	404.162	546.889	579.267	435.045	530.773	490.499
5.50_1502.7858n	516.591	5.49955	490.082	58.6463	434.352	364.181	437.256	246.961	68.3401	259.844	247.469	297.833	268.29	337.069	336.812	182.771	275.054	751.992	760.71	517.037	76.6375	497.963	420.001	401.804	515.203	315.938	442.035	385.89	363.429	399.029	227.22	381.4	371.502	214.914	324.886	317.845
5.50_786.3355n	416.157	5.49955	49.2187	5.1114	74.0784	49.0945	40.7312	22.5913	19.967	25.4458	24.6257	36.264	40.9803	41.1661	19.2764	12.1097	41.0957	110.304	98.1601	68.4527	5.60878	75.8432	65.953	48.005	91.5004	39.6585	62.2531	61.3853	46.1715	37.7773	28.533	36.1836	41.4699	24.6026	30.7964	41.7367
1.28_514.0357n	559.007	1.28243	48.3601	33.9969	48.978	25.0311	44.5114	9.43927	41.1132	38.2381	32.5867	10.2185	24.1727	48.5408	34.624	50.1597	24.7689	46.244	46.3586	31.8565	8.01147	30.9639	37.4592	17.333	47.4412	26.7911	42.0072	31.0202	29.4106	51.3847	23.8159	61.3113	66.2934	18.2658	33.1768	36.5087
5.77_424.0522n	235.015	5.77383	523.525	60.0496	427.641	360.856	527.578	133.814	324.668	467.433	394.672	205.821	310.927	356.353	179.667	327.298	467.965	530.997	843.3	434.193	124.245	568.469	552.758	407.357	667.832	494.94	504.717	292.005	375.153	287.079	318.138	387.371	406.221	342.714	372.459	388.302
5.77_340.0984n	385.07	5.77383	6147.23	459.329	4617.65	4023.7	6022.99	1066.01	2957.98	4842.68	4949.66	1764.9	3448.11	3527.94	1384.18	2914.24	6779.06	6167.23	11474.8	5674.8	1319.33	8498.63	6678.02	5427.12	9197.63	6785.16	6450.03	3014.72	4454.08	2645.08	4323.19	4155.71	4418.34	4559.64	4403.54	4399.48
5.77_381.1266n	426.098	5.77383	375.797	94.1495	324.232	240.251	378.203	108.169	245.59	328.296	289.733	189.395	215.264	256.726	169.945	256.096	305.73	393.096	614.532	293.801	124.719	387.976	394.935	258.336	488.66	353.411	341.955	213.757	243.993	201.88	190.667	272.04	278.589	213.865	247.251	235.217
5.81_737.0031n	391.491	5.80813	913.138	342.15	961.429	430.6	529.494	404.267	1232.67	806.785	324.762	386.366	332.794	905.92	1060.91	941.559	346.449	849.588	747.274	500.155	300.699	450.497	539.049	576.352	618.342	598.448	491.904	386.408	470.19	679.942	146.233	278.529	238.202	159.888	209.944	165.574
5.77_358.1110n	403.082	5.77383	896.687	173.282	731.994	621.72	846.239	228.182	523.177	724.169	712.129	389.907	552.803	560.43	296.298	532.739	871.139	915.507	1516.5	784.163	288.367	1066.98	950.521	718.916	1240.01	883.301	897.472	494.334	630.756	479.357	565.969	608.655	650.992	604.545	639.515	643.789
5.86_1234.7981n	427.261	5.85957	1198.15	497.992	1223.9	652.436	802.485	560.729	1680.87	1074.06	574.661	592.998	540.809	1165.23	1420.37	1201.43	561.293	1173.18	1058.73	730.942	491.853	634.292	816.377	769.754	911.063	789.339	691.487	602.107	671.838	967.8	292.332	430.166	430.223	331.59	387.02	337.771
5.76_382.1369n	347.123	5.7567	4451.58	441.343	3292.26	2788.88	4253.04	820.015	2181.42	3525.63	3507.39	2535.89	2427.08	2519.41	1155.73	2116.27	4767.85	4444.48	8623.01	4025.6	963.214	6140.54	4864.93	3773.04	6749.57	4824.87	4602.47	2158.14	3112.27	1943.9	2990.96	3036.2	3246.41	3152.64	3165.78	3084.6
1.28_1038.0538n	542.016	1.28243	85.7649	85.3209	90.2818	37.9601	87.8914	12.5838	70.5705	63.8322	26.947	60.7217	38.0217	60.0322	64.5954	53.3055	33.0806	95.5398	89.9701	41.2773	18.4465	44.4408	57.7476	38.2778	48.8589	43.6727	56.8405	42.358	36.6664	70.7492	37.2779	81.032	83.9818	38.1619	64.9443	55.3425
5.95_434.9271n	498.943	5.94528	96.9068	61.7332	73.6853	59.9831	87.5448	86.6159	483.308	219.042	158.871	11.6555	190.659	94.9312	31.9932	319.593	123.482	172.434	88.081	68.0293	191.303	64.9618	300.792	73.1417	248.325	116.63	62.1175	73.9933	90.0885	110.58	100.131	173.998	149.353	92.2838	142.083	122.014
5.96_1486.7940n	511.26	5.96242	576.189	506.322	496.123	470.381	500.382	543.371	2987.93	1376.99	1040.59	132.311	1320.54	542.047	98.3671	1740.87	938.537	1118.75	507.294	444.884	1405.13	411.118	1835.28	474.495	1633.86	709.675	407.577	479.039	685.798	736.079	645.616	892.242	947.807	717.162	843.489	806.151
5.96_1470.8360n	747.416	5.96242	531.061	482.116	482.532	386.689	479.889	536.857	3368.5	1514.91	1099.77	117.326	1330.72	561.437	71.3783	1875.76	957.814	1149.74	430.303	388.999	1396.71	361.885	1939.42	435.514	1723.14	720.114	381.654	412.776	678.401	722.486	626.156	931.9	961.967	641.971	870.397	804.215
5.96_1318.7428n	682.361	5.96242	478.222	435.16	461.551	377.602	406.059	472.813	2638.41	1212.42	906.729	107.442	1152.75	472.373	91.7352	1490.02	854.393	946.357	436.781	380.007	1269.89	347.57	1568.11	408.783	1515.01	615.478	339.581	394.281	596.114	619.779	576.801	781.864	846.132	609.193	750.701	677.614
6.00_272.0724n	317.044	5.9967	20.8261	8.43107	25.3587	5.44271	23.0493	14.7617	26.1068	27.672	17.6391	819.971	9.54714	17.0388	15.5804	22.9368	5.82938	17.2825	17.9548	15.1187	12.8144	8.11577	21.1787	6.90368	11.8498	23.5037	16.4404	13.8401	12.6488	27.3763	44.4195	47.5012	42.6324	26.2704	39.0609	48.6972
5.96_1300.7329n	673.356	5.96242	112.731	121.523	119.576	98.1879	116.07	114.679	743.556	340.467	277.433	0	350.332	128.922	2.17664	438.542	232.988	318.642	118.743	88.9472	342.918	87.9811	468.339	122.024	426.492	193.796	85.9714	100.453	165.967	168.003	174.77	234.303	253.667	177.122	218.246	191.303
6.11_1026.4302n	357.805	6.111	12.0304	0	6.92709	20.7059	11.7766	0	24.3825	8.67137	70.9674	16.5846	51.6106	12.0568	0	6.9801	279.749	23.7492	601.437	428.238	15.3526	430.545	276	330.086	527.994	486.765	384.708	6.54224	56.962	62.4218	109.985	159.836	177.257	125.653	137.841	146.782
6.11_1058.4992n	541.248	6.111	0	0	0	0	0	0	0	0	1.23639	0	0	0	0	0	29.9403	0	108.397	61.6317	0	64.8636	40.0977	38.0522	86.27	74.3942	54.9335	0	0	0	10.4837	12.9089	12.1465	10.5232	7.65775	3.56879
6.11_1070.4558n	372.481	6.111	41.3775	0	30.0183	67.358	80.1029	27.9943	90.553	41.3001	144.564	59.9973	135.557	46.0045	20.2564	52.0727	424.027	107.038	955.309	653.696	41.8969	661.467	473.237	521.591	811.462	744.926	603.606	39.3225	116.721	144.227	223.609	317.502	337.09	207.779	268.578	260.231
6.11_1054.4937n	539.245	6.111	130.625	19.6127	74.1545	142.961	169.075	82.058	197.413	84.8609	306.217	150.46	272.01	113.784	55.4677	116.983	1049.97	199.404	2420.59	1730.83	108.094	1717	1099.66	1281.99	2076.45	1827.34	1466.6	95.9438	250.832	306.795	477.456	665.534	690.769	482.368	592.786	554.416
6.18_572.3836n	309.181	6.17957	118.339	59.6265	109.491	146.071	122.406	57.6519	85.187	74.3715	182.668	122.331	127.35	121.858	104.931	88.5011	97.2052	183.975	212.197	125.6	65.3844	117.088	192.644	96.1173	125.387	70.2217	61.4714	89.259	73.6021	152.576	144.794	116.816	135.343	138.17	122.593	140.988
6.23_340.1004n	385.072	6.231	77.7169	0	48.2025	50.5932	233.942	26.9334	189.671	254.684	87.9202	26.2194	37.9253	45.6671	15.7616	134.522	82.2798	63.6959	159.745	20.4683	21.6826	40.1217	129.592	28.3381	247.873	288.656	137.236	73.7743	14.0851	32.284	40.0596	400.377	353.259	33.9342	192.057	151.624
6.11_994.5629n	520.271	6.111	995.87	175.417	731.09	1183.35	1268.93	650.855	1557.73	723.821	2526.16	1215.08	2329.94	919.872	476.35	935.982	10235.8	1676.24	20038.7	14867.2	969.316	14930.6	8922.4	11584	17252.6	15812.7	12771.3	834.25	2627.03	2434.44	4371.24	5439.35	5565.26	4469.41	5120.77	4854.72
6.11_914.5519n	480.265	6.111	0	0	0.00284562	1.96951	0.0444246	0	0.296254	0.637849	6.11862	0	4.79994	0	0	3.81092	78.3126	2.7724	201.949	147.405	0	154.028	82.039	102.455	179.645	147.793	127.454	0.753141	4.69944	11.0053	30.3061	31.8757	27.7781	33.2351	30.1514	23.5296
6.11_988.5141n	345.167	6.111	83.4061	0.0528891	44.1222	89.0977	88.9958	49.4112	109.734	51.8763	188.475	93.4371	178.319	69.8926	27.2899	60.3781	681.543	121.613	1253.82	927.038	75.1364	956.432	605.631	745.866	1092.35	982.127	833.587	63.9031	189.144	188.41	295.365	364.555	399.588	319.642	375.496	378.506
6.37_1150.6062n	399.197	6.36813	223.996	60.47	181.202	85.0933	234.697	73.9768	696.814	330.703	292.355	9.60027	289.572	189.763	33.1319	318.185	273.726	263.964	289.475	150.081	249.936	171.577	528.117	148.632	552.017	255.23	144.832	76.7154	132.513	125.438	170.692	252.589	282.255	155.696	236.419	225.732
6.40_1378.8379n	475.275	6.40242	300.214	101.494	328.751	129.331	194.657	130.94	425.626	246.846	97.9725	115.309	87.3871	313.08	365.577	313.611	119.968	293.989	265.678	174.515	77.8545	122.429	183.577	179.249	210.976	194.076	145.563	112.21	140.722	230.844	23.1808	78.625	69.4898	27.2638	62.1468	40.5981
6.11_944.4947n	330.493	6.111	16.6336	0	8.08919	18.2259	7.99969	4.33188	23.8748	10.7969	38.2821	11.4194	39.691	11.2553	10.2865	11.9551	212.862	22.5955	452.016	320.357	3.49731	314.14	197.824	235.768	416.607	348.699	279.725	8.57748	22.1918	34.7709	70.6574	88.9249	90.9323	88.1842	97.8965	98.3355
5.96_740.3897n	393.184	5.96242	213.473	172.008	212.263	156.675	214.751	171.021	733.93	401.959	317.067	82.9645	376.93	219.079	86.5452	468.197	295.974	360.951	210.353	184.497	388.652	164.244	496.455	182.72	477.426	252.339	161.867	163.714	229.97	266.387	226.325	308.79	323.189	215.027	271.03	279.131
1.28_617.0268n	661.998	1.28243	11.7639	17.1603	25.2266	3.21109	16.6349	0.00806199	8.59047	13.6824	0	15.0295	0	12.9215	2.42903	24.6607	3.17563	27.3129	30.3883	10.0195	0	13.2272	21.3111	5.04548	10.8816	1.53955	1.06091	5.14464	5.73547	9.34556	4.85484	15.2626	38.127	8.22214	6.05006	7.54088
6.56_241.0300n	305.046	6.5567	319.223	21.1877	253.715	165.491	308.251	36.4748	159.447	230.884	156.785	68.7692	128.954	199.293	79.0119	144.404	194.645	335.877	398.486	164.779	41.3953	250.791	237.355	166.644	299.481	203.906	210.217	154.691	167.679	128.222	144.53	209.418	224.703	160.54	189.278	179.502
1.28_1296.0052n	660.001	1.28243	24.5956	10.2234	23.1772	6.30212	10.8381	0	18.2443	21.018	12.7954	6.78445	8.96915	8.42679	6.0314	25.3098	12.6416	36.3507	31.2235	12.4524	4.65857	15.6977	25.8475	3.5488	26.2718	18.7054	13.785	9.15067	8.41052	21.9597	8.6655	35.2216	39.6635	7.27185	22.4624	28.6946
6.66_225.0355n	289.051	6.65955	183.62	29.7048	138.528	97.6723	159.693	27.2285	90.735	95.6879	61.4725	51.2732	70.6491	99.7237	69.2511	64.028	79.675	222.603	202.51	70.7507	28.5412	135.506	141.207	81.7468	134.88	71.0441	105.493	97.4736	98.0662	105.759	68.8097	129.035	123.646	76.2436	100.959	101.754
1.28_1390.0762n	718.027	1.28243	8.07626	0	13.4419	2.69577	11.7021	0	4.05414	21.7332	2.38376	0	0	4.87988	2.34073	8.28198	5.37808	19.7738	22.8157	0	0	7.01062	9.01901	0	0	5.75513	6.08423	0	0	5.98611	4.55978	27.8324	11.4824	1.00943	12.3607	8.09399
6.68_477.9947n	442.981	6.6767	125.814	49.9304	108.985	83.7143	112.04	45.4514	102.686	105.961	85.7619	85.3198	76.5664	95.1559	92.5908	103.923	57.8511	147.228	133.059	78.036	44.4083	66.4369	115.945	56.509	85.504	72.8003	81.6702	71.9111	79.9391	113.007	52.5757	88.9357	110.791	60.4065	76.8941	87.2795
6.69_372.1254n	417.097	6.69383	1457.63	100.159	1230.24	734.99	1078.25	220.241	708.637	1018.1	854.967	98.1483	649.875	866.134	485.63	657.406	871.025	1613.1	1578.33	530.637	267.039	969.388	1035.82	564.386	1355.45	940.532	912.7	710.784	805.73	735.881	516.302	863.703	900.578	440.791	799.209	722.775
6.68_463.9540n	508.925	6.6767	107.585	66.7915	93.5694	85.4161	122.312	69.9505	131.765	120.551	74.5691	106.263	90.9631	90.6378	118.007	135.347	58.8429	127.547	93.2597	89.5332	72.0345	55.6081	136.809	73.7182	65.345	68.9705	73.3554	91.2897	67.6944	119.083	61.2874	124.427	111.616	53.9053	89.2334	81.1411
6.73_1212.5353n	419.84	6.72812	565.6	36.1497	472.755	357.608	437.995	153.258	112.256	283.37	418.855	221.181	340.448	413.144	195.765	134.687	676.649	850.642	1533.27	1213.53	85.613	1336.36	764.554	952.663	1218.27	830.974	1027.43	356.203	413.89	352.591	434.269	612.023	649.952	459.04	559.574	540.619
6.75_1066.5359n	545.266	6.74527	1367.66	210.088	1158.07	897.926	1211.77	247.742	185.693	693.042	998.178	594.524	854.927	934.32	457.939	311.301	1696.68	1823.18	4490.68	2139.55	144.601	2716.98	2214.96	1820.49	2754.36	2250.05	2222.71	803.409	1118.04	915.5	986.415	1378.93	1451.67	1016.09	1256.05	1227.54
6.75_1082.4990n	376.495	6.74527	315.078	56.6389	293.274	220.114	303.562	50.1514	27.1956	166.231	221.009	141.416	224.296	224.442	117.097	67.8978	391.734	406.042	971.634	488.189	29.2167	590.773	489.551	409.616	570.779	518.126	488.798	200.019	274.771	214.211	222.167	327.18	320.751	237.949	302.6	281.145
6.71_376.0959n	440.112	6.71098	2056.39	162.15	1710.63	1002.21	1670.51	299.018	1119.87	1486.37	1134.75	163.15	860.791	1218.93	1214.82	1093.34	1099.45	2385.12	2407.2	744.099	375.37	1291.36	1631.95	793.05	1853.41	1362.28	1207.61	1035.85	1104.52	1071.67	682.937	1415.42	1425.26	621.78	1161.83	1063.76
6.89_1226.5517n	424.512	6.89385	152.817	0	136.984	102.744	105.635	29.5451	8.3657	103.252	140.183	57.023	97.6928	116.764	66.7351	34.3086	245.229	149.922	533.195	387.043	12.7701	390.348	250.649	322.921	414.377	248.81	300.351	107.667	104.262	94.5794	126.133	193.506	190.397	129.361	168.816	146.125
6.71_1155.5148n	400.834	6.71098	532.094	60.8504	453.519	344.16	419.748	140.646	32.8103	258.244	335.232	219.505	262.899	379.138	146.201	126.206	563.472	766.069	1289.72	774.521	35.0726	946.209	649.58	633.379	883.557	617.55	794.12	319.182	413.081	321.414	368.014	494.984	483.057	381.957	432.025	440.075
6.71_336.0737n	400.089	6.71098	2207.6	141.74	1757.33	1072.84	1712.89	322.346	1074.98	1530.4	1289.6	138.417	943.338	1267.36	764.429	1044.09	1269.51	2522.95	2383.33	767.086	404.919	1432.47	1584.73	849.94	2048.17	1409.52	1301.07	1057.49	1190.09	1125.84	784.196	1317.43	1365.66	680.328	1208.79	1103.25
6.68_414.0907n	459.062	6.6767	527.914	236.946	479.299	355.407	467.336	205.285	360.688	373.197	354.714	371.308	348.176	409.027	323.278	382.849	288.992	733.381	507.718	365.264	242.502	324.376	512.229	271.81	320.12	295.208	329.408	306.493	381.671	517.857	243.02	335.916	340.522	229.049	310.34	307.452
7.08_222.0479n	267.019	7.08242	215.718	122.735	200.469	153.299	192.206	112.601	167.169	164.005	164.023	179.132	155.751	170.421	158.294	189.259	124.607	252.907	199.315	163.169	123.551	141.38	224.252	126.821	152.406	142.982	139.426	161.821	163.968	214.337	107.755	152.164	160.191	120.637	151.204	146.358
7.08_1060.5526n	369.179	7.08242	102.706	63.6727	100.825	81.5275	128.964	68.491	121.693	115.156	108.944	69.9614	98.4143	97.8089	103.81	126.169	227.136	127.076	442.204	331.805	67.4267	332.733	260.312	252.324	402.707	351.628	315.208	83.9328	113.634	127.04	108.242	212.231	219.825	123.645	181.661	159.823
7.08_312.0772n	357.048	7.08242	1556.1	862.212	1447.27	1165.84	1430.36	872.365	1295	1327.6	1244.4	1235.32	1160.53	1311.28	1197.17	1341.39	918.758	1804.22	1496.11	1153.09	881.655	1030.57	1556.25	974.53	1103.43	1028.52	1113.03	1102.05	1156.07	1538.39	843.881	1262.76	1286.08	875.484	1084.63	1100.23
7.08_181.9932n	246.009	7.08242	580.859	338.586	561.923	439.207	588.671	334.568	547.674	568.207	439.475	458.235	441.372	526.932	480.902	560.794	347.014	686.788	605.478	437.695	346.42	406.582	624.808	361.453	449.285	405.426	459.972	444.145	429.786	584.578	331.381	551.371	565.376	340.808	471.634	450.391
7.13_1545.6281n	530.871	7.13388	0	688.128	1257.17	639.967	2198.14	2526.06	4865.65	2102.65	0	415.012	0	0	2494.53	3180.97	0	35.4191	2.24033	1.9906	0	2357.08	0	0	1322.79	26.7172	19.0575	6.20471	0	805.615	706.931	954.064	1047.01	735.052	921.506	880.721
7.13_1529.6713n	776.834	7.13388	0	209.034	405.285	181.848	798.212	872.593	1858.05	772.414	0	116.284	0	0	916.896	1117.79	0	0	0	0.134203	0	827.754	0	0	433.095	0	0.0148265	0	0	292.01	227.834	328.214	376.503	233.04	283.579	264.925
7.20_1634.9251n	560.637	7.20245	29.821	0	8.64384	10.8411	9.24545	7.82718	623.853	137.949	95.8024	0	121.076	18.2535	0	243.291	43.9016	111.089	18.1832	12.0728	146.165	14.5211	224.358	34.6234	291.525	70.2208	10.4954	6.89661	3.61496	35.519	30.4487	96.143	122.086	40.2665	94.9613	62.4461
7.08_204.0334n	125.006	7.08242	1848.06	1235.13	1763.51	1554.06	1719.43	1215.64	1562.09	1581.81	1550.49	1601.64	1523.95	1574.25	1494.7	1635.34	1302.75	2072.62	1797.87	1534.2	1271.94	1418.41	1810.32	1310.34	1420.99	1325.6	1427.21	1443.59	1566.96	1845.62	1237.53	1527.77	1543.73	1226.08	1420.92	1397.01
7.08_228.0627n	193.049	7.08242	4775.11	3290.44	4570.85	4145.9	4426.51	3223.39	3875.47	4027.02	4127.65	4259.16	4089.86	4133.71	3838.64	4140.31	3604.14	5555.93	4657.66	4120.81	3410.04	3782.01	4773	3512.24	3801.46	3444.88	3764.04	3774.8	4171.38	4782.69	3352.36	3756.36	3865.29	3422.35	3636.19	3633.22
7.31_95.0757n	159.091	7.3053	8.76297	6.22007	5.38705	7.00562	9.81403	2.86343	17.7532	14.8797	7.97122	29046.8	5.33933	4.98712	0	7.49234	4.84259	11.7299	0.0642338	3.56791	4.90946	3.57218	0.575599	4.42061	0.536062	1.28425	10.1812	0.146016	2.74056	52.7133	328.66	574.751	585.866	320.75	538.486	458.496
7.31_244.0778n	289.049	7.3053	19.2691	5.80718	15.1547	10.0147	27.0333	0	30.5102	31.7886	11.7492	12162.6	0	16.4314	0.119238	33.3918	0	36.4828	23.0075	5.60287	11.98	10.002	40.9156	10.2648	12.5334	1.60542	19.1322	21.6078	6.50848	26.2312	301.644	665.068	703.535	307.763	565.09	474.925
7.32_240.0819n	143.03	7.32247	9.58886	6.93871	3.66835	2.25244	9.9377	0.775842	12.0979	8.46883	2.09802	10733.8	3.87602	9.59015	8.3826	5.00905	2.63703	14.1403	11.5217	2.42607	2.62938	5.23976	6.32992	1.67573	8.44118	2.30623	7.14754	0.644035	7.38877	23.7372	289.11	594.122	582.234	282.401	499.216	429.961
7.31_732.2841n	777.255	7.3053	0	0	0	0	0	0	7.41246	0	0	25667.3	0	0.0223366	0	3.08738	0	0	3.46069	0	0	0	0	0	0	0	1.36064	0	0	0	0	0.119701	0	0	0	0
7.31_570.1336n	615.105	7.3053	0	0	0	0	0	0	0	0	0	2491.89	0	0	0	0	0	0	0	0	0	0	0	0	0	0	0	0	0	0	0	0	0	0	0	0
7.44_1304.7148n	450.567	7.44247	164.387	58.2089	133.776	84.0867	204.478	69.7046	876.11	300.711	278.274	58.288	296.706	135.469	34.6606	403.095	280.84	220.546	275.174	169.506	340.857	182.948	553.184	182.062	686.88	290.894	140.937	63.5434	143.976	121.35	182.218	275.534	254.776	184.388	245.445	230.818
7.31_486.1832n	531.154	7.3053	17.9905	4.32904	14.7139	8.31443	19.3233	4.45583	20.1919	15.8562	10.8427	106899	4.30004	11.0372	11.6584	20.0969	8.20645	19.5563	22.1038	8.60779	3.75764	11.3535	23.8698	5.39189	14.9928	12.3939	10.0085	6.89586	17.3174	16.0986	27.6428	75.7356	67.3522	21.8952	60.9074	50.3932
7.31_524.1302n	285.054	7.3053	22.4803	2.82159	8.06156	15.3699	28.8245	4.72863	14.7784	21.4528	6.76184	35458.1	4.63972	21.326	15.3991	9.27115	14.1614	28.4723	43.5742	11.3898	3.71104	18.9063	31.2663	9.69683	30.3633	8.58083	15.3991	12.5786	6.30388	46.6138	392.348	726.504	765.819	380.877	671.936	586.578
7.61_424.0741n	235.026	7.60818	160.345	35.522	129.782	90.2577	138.203	27.365	102.524	123.339	107.941	60.5579	69.2147	106.679	68.3577	71.1526	84.4994	164.919	198.669	89.4319	27.4265	109.075	124.323	62.6144	124.534	116.694	94.9255	88.6007	103.96	95.905	76.6829	112.057	117.262	70.4485	102.219	98.8482
7.61_330.1178n	375.089	7.60818	281.362	27.776	231.671	174.248	263.117	42.7391	158.533	210.304	201.412	101.653	126.771	162.612	137.045	108.684	177.696	285.32	362.927	141.301	52.6932	227.747	205.27	135.243	269.35	215.812	171.058	159.538	204.66	172.921	129.84	209.429	207.181	159.477	175.551	172.296
7.61_336.1339n	301.12	7.60818	4795.87	904.341	3582.65	2757.54	3809.67	1089.24	2434.93	2937.78	3115.85	1702.05	2149.79	2790.55	2175.87	1816.95	2690.38	4564.51	5699.19	2221.27	1137.15	3686.04	3234.25	2087.89	4076	3204.01	2702.18	2625.91	3530.86	2567.59	2365.82	2921.86	2978.93	2530.97	2680.26	2591.99
7.08_352.0952n	188.046	7.08242	669.816	356.699	633.782	488.017	686.543	355.07	634.947	639.731	517.611	504.53	500.182	561.69	550.601	634.421	390.403	821.847	710.194	483.061	367.083	459.18	712.018	389.581	499.452	477.372	500.498	487.384	493.692	712.47	360.138	627.391	621.995	355.251	512.144	491.703
1.30_116.5115n	161.483	1.29957	15.2766	5.93299	14.7644	10.4217	17.5673	3.15515	9.56869	26.6512	23.0933	12.63	7.01365	19.7607	5.48571	7.03349	6.24491	25.0311	24.2094	16.1464	7.29082	38.2453	25.0696	23.9841	37.5973	11.9908	21.2839	14.7229	5.44472	14.8166	9.41424	31.6944	39.32	8.59624	25.6063	14.9355
7.69_590.2701n	318.124	7.69388	21.2137	43.477	18.5203	190.259	50.0891	5.05618	27.041	22.5633	320.47	171.458	152.339	23.6379	14.5164	21.9225	438.666	71.4731	44.2071	62.5488	60.6648	13.7241	58.3421	9.17028	17.8799	8.75173	12.1816	109.048	16.6597	31.791	364.373	28.0943	92.0809	348.809	124.068	222.719
7.80_1339.6328n	462.206	7.79675	196.708	24.4599	147.033	152.497	213.149	43.7545	60.4554	122.454	154.414	92.0751	115.217	135.208	98.0606	59.5228	210.623	346.581	634.282	452.285	21.8133	462.069	274.407	329.754	461.273	345.851	357.508	110.987	154.104	188.284	159.08	257.134	248.904	156.472	212.353	212.709
7.83_806.4491n	415.223	7.83103	0	0	0	0	0	0	0	1.47021	2.04088	0	0	0	0	4.78016	0	31.1447	0	0	86.6339	0	1.11842	0	0	0	0	39.7697	825.507	0	12.8932	30.1152	28.1217	6.77811	32.4614	14.0398
7.80_382.1121n	427.083	7.79675	83.8586	2.30991	58.7172	54.3542	63.1578	0	41.473	46.1885	84.6118	16.7616	55.6264	54.5543	22.2979	34.3015	77.9811	98.1573	252.3	87.0325	3.2151	143.772	137.743	100.128	197.119	106.713	110.268	35.3119	25.3227	50.7765	55.6345	80.373	101.092	51.2991	68.594	67.1934
7.99_330.1150n	188.047	7.98532	262.511	2.58218	167.838	134.674	214.282	17.4678	99.2776	147.871	159.851	52.9815	98.9959	127.77	98.7339	60.5264	131.624	229.144	351.652	85.9829	14.4427	176.629	181.168	80.0764	249.003	160.546	137.479	151.177	158.109	95.4068	127.857	131.103	149.096	129.387	118.892	142.593
8.00_436.4282n	241.203	8.00245	14.195	4.68454	8.04057	15.3329	16.3093	65.8918	13.815	11.3713	3300.92	10.6737	38.6055	11.6209	9.7379	13.5075	3.26574	12.6373	20.9192	4.11218	8.86228	4.77974	9.94175	5.96663	13.1717	13.0935	7.94346	18.6173	3.1518	17.9893	12.7349	32.4271	32.6985	15.8205	21.1617	20.7582
8.00_312.1052n	357.076	8.00245	1887.35	157.222	1328.99	1045.71	1595.86	286.074	792.44	1149.23	1234.81	463.294	755.672	929.45	640.068	485.142	964.041	1756.54	2052.66	703.47	308.304	1313.43	1111.25	713.65	1617.88	1125.71	935.431	973.776	1235.68	811.94	928.532	990.881	1040.42	1001.4	957.06	976.558
8.00_353.1303n	199.554	8.00245	146.6	0	90.7161	76.9019	129.966	5.01104	56.196	77.5394	78.9366	20.9699	48.9306	63.8745	40.222	24.1819	64.1245	135.314	171.133	39.4778	7.96927	84.9719	82.8372	45.074	109.379	72.0262	63.3025	63.651	93.8678	53.5082	52.0454	79.4189	74.993	56.6609	74.0161	68.0101
8.19_1373.5700n	698.783	8.19102	0	634.608	411.79	1219.61	623.864	299.426	55.3745	299.248	350.337	0	277.47	0	1130.42	886.806	0	0	9.40774	7.7204	0	383.258	196.95	0	91.2509	542.888	2.58868	0	0	1005.3	179.136	307.73	321.051	197.617	301.767	275.48
8.19_1427.4744n	491.487	8.19102	0	1010.5	694.027	1770.04	898.514	525.854	108.348	491.757	572.939	12.7888	458.666	0	1642.75	1209.42	0	1.10267	48.5812	12.6059	0	578.967	326.85	0	177.787	823.042	10.7812	2.64378	0	1461.48	344.48	450.784	459.069	320.092	431.648	422.205
8.29_370.1927n	415.164	8.28817	433.909	237.68	319.485	314.703	428.623	190.686	369.508	420.232	296.369	338.464	312.771	1117.77	243.635	682.431	218.902	443.484	353.014	393.292	225.365	346.162	427.397	315.529	699.332	362.293	333.498	310.558	304.854	380.849	249.944	434.86	402.65	254.833	361.23	337.39
8.36_314.1006n	169.049	8.35675	217.433	65.1228	155.335	162.385	215.425	49.0498	106.689	147.468	202.742	130.657	154.325	130.795	77.079	73.2209	194.845	231.776	239.113	106.892	71.8649	155.486	164.949	82.0472	184.951	118.275	111.324	143.923	133.955	115.145	180.852	121.981	147.561	168.717	149.619	167.833
8.36_336.0785n	191.028	8.35675	749.331	239.334	653.387	479.175	756.84	286.916	571.67	658.285	538.979	426.071	444.426	541.185	438.34	571.197	476.935	816.021	778.178	388.138	292.241	521.245	635.933	402.148	636.5	532.548	500.564	468.263	489.584	529.196	424.251	619.998	633.542	420.566	533.512	510.295
8.36_330.1171n	375.088	8.35675	648.309	25.8884	493.933	414.855	593.247	96.4493	291.647	458.427	458.777	158.491	292.345	362.57	230.342	171.377	342.912	629.983	677.203	253.12	102.417	438.503	403.22	252.207	533.813	350.636	322.205	353.846	431.77	268.215	316.056	340.786	352.643	334.442	331.243	343.825
8.37_395.1424n	440.114	8.37393	460.53	31.2289	392.854	212.238	452.612	66.7634	273.617	371.417	259.751	214.443	214.531	270.385	179.885	284.945	239.787	539.773	491.049	167.947	76.8234	263.832	375.225	175.512	378.936	292.208	270.482	207.581	224.894	219.834	178.479	325.095	338.576	189.468	273.265	266.189
8.41_1403.7809n	483.589	8.40822	282.252	72.2554	210.25	92.2564	237.404	120.061	1067.98	375.929	478.341	13.2657	459.871	207.635	47.431	449.43	302.506	321.14	292.597	206.008	449.134	152.937	815.863	200.42	712.606	331.002	128.64	79.1826	150.836	182.448	223.806	357.709	362.571	226.556	303.818	273.508
8.37_354.1148n	399.086	8.37393	4410.19	400.357	3573.67	2154.61	3992.21	762.82	2254.62	3098.94	2751.27	2168.6	2084.18	2593.8	1634.4	2297.08	2857.02	4853.69	4420	1706.46	953.744	3044.34	3201.66	1917.33	3707.57	2676.35	2555.64	2174.38	2409.29	2176.19	2180.79	2645.5	2801.43	2344.88	2558.32	2426.8
8.37_442.0620n	244.02	8.37393	168.295	90.7428	165.948	112.091	188.586	97.0633	165.068	175.074	138.531	115.525	117.563	149.851	121.932	157.889	109.972	207.134	180.62	105.027	97.0046	107.485	159.938	112.952	161.115	150.416	135.288	134.611	125.335	141.003	99.6933	195.1	169.464	101.869	132.538	142.167
8.36_312.1043n	357.075	8.35675	4511.65	357.191	3180.61	2580.53	3772.03	742.429	1933.3	2812.23	2924.37	1043.83	1867.68	2297.59	1412.09	1218.86	2305.88	4109.11	4475.35	1603.28	791.97	3137.32	2585.42	1619.16	3504.86	2266	2107.29	2230.56	2960.78	1704.68	2154.01	2138.41	2199.5	2413.32	2150.28	2171.42
8.68_387.0895n	205.543	8.68255	535.527	376.925	517.683	429.323	567.073	389.134	604.949	603.389	461.172	415.663	434.187	504.645	514.096	588.497	350.076	560.806	583.619	437.456	363.592	423.853	577.996	404.592	501.603	492.566	490.014	451.326	420.099	544.843	343.027	651.009	657.729	343.466	531.832	499.792
8.68_382.0541n	203.025	8.68255	560.636	434.285	588.049	480.272	536.919	466.927	576.028	627.851	489.241	508.011	478.654	542.443	522.28	583.98	421.517	557.829	552.808	467.161	431.493	465.563	580.466	453.07	514.632	495.728	498.285	494.463	465.801	566.76	414.995	608.918	615.11	403.077	491.644	524.365
8.68_240.1290n	285.1	8.68255	92021.6	85535.8	92950.8	86501.5	95013.5	84724.6	94259.6	95549.3	88886.9	87882.2	88270.3	92056	92018.9	94745.8	82898.7	93406.9	91376.4	85908.9	84141	85356.6	93768.4	84316.1	89827.9	89432.1	89315.9	87957.9	86452.8	92289.6	83317	95096.7	96110.4	82623	90829.3	90819.3
8.68_676.1601n	350.078	8.68255	788.325	645.725	801.5	665.97	838.511	635.669	854.841	876.747	716.067	701.678	713.684	773.941	808.844	868.313	605.058	806.092	769.608	657.834	619.335	650.645	846.317	635.746	712.457	726.388	717.397	731.232	677.002	803.781	608.238	909.422	901.736	582.447	758.123	759.557
8.68_774.3635n	410.171	8.68255	108.488	73.781	106.589	85.7339	114.409	79.4822	100.92	100.721	94.2141	102.213	102.372	100.788	113.572	112.678	93.9293	101.063	115.881	90.5247	78.7959	98.69	122.315	84.2566	106.742	103.675	91.216	95.0587	91.6141	102.884	80.3868	127.347	116.627	75.3205	90.5337	96.5046
8.68_534.2509n	579.222	8.68255	113.857	107.184	124.678	91.1567	126.219	92.283	200.69	169.941	120.377	112.768	100.239	131.078	157.653	166.624	118.168	175.844	178.297	139.405	107.645	137.298	182.968	122.252	150.458	153.41	161.468	137.752	131.311	157.769	92.6795	173.862	177.795	94.3501	133.346	125.852
8.68_579.1628n	643.179	8.68255	76.2088	36.9746	79.92	49.761	89.3774	39.1571	100.782	111.283	64.6316	51.2246	62.6489	84.3599	154.803	101.247	19.2968	97.0727	78.9568	37.0015	34.7896	41.4356	101.565	21.9927	53.461	71.3816	35.9357	52.4085	64.1223	103.892	41.7975	109.393	116.41	27.1253	50.7794	74.308
8.70_660.1991n	353.089	8.69968	340.396	226.078	343.567	259.809	368.109	230.693	404.325	384.453	289.11	250.516	265.133	328.667	312.228	351.041	235.268	380.769	385.618	255.667	229.097	270.335	365.537	242.822	333.012	296.705	333.095	276.086	275.389	325.951	220.52	404.232	400.077	221.632	321.443	313.141
8.72_248.5465n	213.533	8.71683	46.4363	17.3103	40.2323	30.1858	50.3878	14.4807	61.7901	48.2606	27.402	22.8378	24.242	30.679	31.4987	40.0322	27.3039	45.4324	50.3113	24.8868	17.5572	32.6426	34.8647	21.8397	42.2008	45.889	40.1755	33.1684	31.5799	31.7695	20.2909	51.5941	51.7667	20.9099	34.1893	31.3295
8.70_634.2311n	329.114	8.69968	419.949	234.402	406.111	288.159	429.415	220.886	432.601	422.683	316.971	260.266	252.89	327.504	388.863	352.679	228.105	443.834	444.054	278.602	218.105	265.054	408.518	228.791	384.409	361.953	314.12	278.808	253.538	373.063	238.83	420.533	437.308	203.872	342.729	349.974
8.68_786.3447n	831.316	8.68255	19.5978	18.3694	19.0942	18.8524	28.815	15.8925	36.3677	23.8678	14.6757	21.8454	18.2039	17.2941	23.9645	20.3362	16.8557	16.3606	33.265	25.6821	18.1666	16.061	25.4979	6.81293	27.7786	13.7003	20.6694	14.4362	15.577	20.1046	20.4294	21.3925	29.8474	16.651	20.1385	20.1727
8.68_770.3709n	815.342	8.68255	3337.05	3287.09	3465.07	3227.24	3522.34	3217.99	3291.17	3323.5	3410.85	3386.79	3357.2	3450.3	3465.47	3400.84	3066.19	3359.49	3337.48	3354.3	3191.37	3218.29	3476.95	3202.47	3378.74	3271.35	3331.89	3309.32	3414.2	3349.95	3177.36	3292.83	3378.89	3135.92	3384.55	3367.54
8.91_326.1027n	186.041	8.90545	308.223	107.317	241.685	213.438	586.332	150.324	527.213	633.668	308.205	132.968	201.381	221.163	197.993	291.542	226.603	298.394	425.119	151.343	143.273	209.101	336.823	144.821	502.815	457.777	311.372	333.669	180.965	239.843	205.529	774.383	749.454	174.728	473.713	376.192
8.68_570.2281n	615.199	8.68255	3745.63	3260.69	3856.29	3357.78	3987.41	3216.97	3911.87	3952.89	3502.07	3495.3	3474.67	3771.86	3771.61	3951.18	3073.26	3829.93	3735.1	3394.33	3124.31	3243.86	3902.38	3211.59	3573.4	3536.33	3582.23	3473.68	3373.01	3775.74	3087.1	3975.35	4021.75	2968.72	3614.53	3663.18
9.07_173.0420n	218.013	9.07117	1371.69	302.282	1113.68	767.639	1293.68	386.905	797.218	979.632	625.224	478.096	634.923	863.774	596.849	633.235	698.421	1330.63	1256.27	481.544	381.992	793.309	875.486	518.893	954.53	721.406	744.53	730.142	843.012	726.305	613.671	919.253	905.994	631.035	814.03	764.393
9.09_304.0283n	175.003	9.0883	89.7791	28.977	75.0664	64.6631	85.3214	26.5292	66.0059	69.5428	31.117	32.8169	41.1466	52.9098	41.3556	59.7932	25.8348	101.155	67.9949	30.7408	41.6763	35.3197	69.7813	27.3295	46.0039	53.7517	44.0398	50.4007	32.9445	66.8422	27.8978	94.2689	77.2523	21.8338	46.0571	35.4167
8.68_1180.4325n	613.205	8.68255	96.8019	54.8885	94.6753	68.2866	99.2128	55.9868	100.239	99.3041	79.3604	67.0362	84.1509	100.068	88.8549	96.6726	59.677	81.6715	98.1788	61.3961	58.0035	69.7075	96.0058	64.3118	81.5088	89.6606	77.3726	71.7069	77.3123	90.5756	60.0873	102.22	92.9026	64.215	83.4677	86.4528
8.68_550.2204n	595.192	8.68255	75.3901	40.3858	96.1757	68.8633	93.6784	54.7695	81.5757	83.5528	56.7466	63.7623	48.98	77.2387	87.9619	77.4987	30.0428	83.7982	87.1698	77.2995	38.8427	64.7573	90.7966	50.1249	81.6501	69.4693	85.5622	74.2101	51.6503	85.0742	56.8609	99.7051	100.879	44.4995	86.1302	68.1086
8.68_1080.4423n	563.21	8.68255	54.7308	62.1171	87.2986	46.9398	78.0199	45.9378	79.8168	76.4281	63.9654	58.5679	51.3936	60.0193	63.2867	68.2675	53.4618	85.3644	83.7491	51.8676	57.4824	73.3588	84.2084	58.2573	76.0736	65.062	63.523	60.9042	68.0269	59.1771	48.7302	73.7634	76.4774	47.4597	53.131	65.7122
8.68_582.2350n	547.221	8.68255	455.337	335.969	452.293	375.638	518.059	331.247	535.23	517.314	405.133	384.999	395.824	461.762	437.124	495.873	342.102	499.507	470.288	408.08	355.739	392.471	517.524	381.429	480.574	423.589	419.075	391.568	384.161	457.345	325.35	531.019	527.629	318.05	453.269	438.373
8.68_581.2291n	546.215	8.68255	251.449	207.815	258.077	204.99	264.775	197.784	279.002	269.489	215.49	219.249	201.507	249.322	248.83	263.986	185.536	245.389	262.948	210.439	191.174	235.669	244.816	200.697	257.487	238.588	241.92	221.618	208.381	254.386	190.187	266.616	274.855	190.847	239.453	234.979
8.68_486.2754n	531.247	8.68255	50987.3	51602.8	52301.4	50078.1	52551	50193.6	51212.8	51529	51724.4	51701.2	51284.8	52106.1	52607.4	51484.2	49541.5	51763.2	50930	50886	50124.6	50852.1	52329.9	50095.2	51810.6	51021.4	51666.1	50593.2	51584.6	51005.7	50388	50818.5	51804.9	49981.4	51304.5	51810.6
9.52_326.1208n	371.092	9.51692	504.223	47.5813	401.854	319.703	236.901	72.2723	408.645	557.094	340.762	37.9645	248.114	392.654	243.261	310.929	301.293	566.547	563.078	121.604	120.442	327.8	322.02	120.156	437.121	402.694	273.931	292.837	430.979	331.546	63.2299	435.684	468.739	35.3334	324.938	227.697
9.52_308.1098n	353.081	9.51692	2178.97	85.1002	1548.72	1341.72	685.404	166.636	1479.12	2337.25	1294.17	1.73432	931.502	1498.99	830.225	567.53	1281.84	2396.24	2255.5	310.848	348.207	1283.55	1199.22	417.824	1897.61	1688.48	1019.38	1069.84	1972.49	1177.44	154.613	1485.18	1754.11	24.2581	1270.88	742.444
8.68_386.1867n	431.158	8.68255	4232.87	3802.16	4288.6	3917.62	4391.47	3808.75	4254.89	4343.67	4075.15	4024.29	3995.63	4300.99	4248.3	4331.68	3727.71	4248.62	4091.98	3879.48	3754.17	3881.54	4346.33	3808.04	4181.6	4099.2	4086.64	3937.61	3937.33	4213.72	3743.51	4288.76	4355.62	3680.73	4159.82	4134.04
8.68_294.1690n	339.14	8.68255	939.313	732.274	949.498	745.989	1018.79	715.829	1030.53	1077.79	855.829	848.041	819.499	945.667	951.651	1030.41	713.12	1001.41	927.067	774.935	719.824	784.011	1042.69	762.024	923.861	887.496	896.336	792.512	798.382	940.358	689.476	1021.18	1079.82	687.135	937.169	928.76
8.68_530.2122n	277.104	8.68255	331.74	256.856	324.656	253.243	340.563	217.402	417.839	372.68	261.251	262.305	261.006	321.772	338.087	362.806	252.491	388.655	369.07	293.925	258.517	267.025	434.563	262.65	329.726	334.553	336.856	295.669	273.698	358.781	215.489	406.543	344.748	210.274	304.493	318.23
9.84_625.9193n	335.949	9.83693	221.728	123.051	161.417	172.453	274.514	128.009	307.703	331.174	140.509	187.046	160.361	156.794	181.32	279.911	75.9901	235.66	188.094	127.37	123.076	74.6167	248.338	89.6483	131.978	190.463	152.58	161.289	105.858	264.18	92.6673	324.25	315.516	79.5728	228.723	177.761
9.89_338.2178n	383.189	9.88842	252.564	89.2069	214.918	156.932	288.241	136.133	311.426	322.239	176.766	145.189	151.599	207.813	221.122	324.944	144.446	276.203	286.485	178.219	128.955	204.522	289.525	157.308	431.066	257.505	220.379	172.156	159.638	332.204	103.836	347.792	351.568	115.894	232.772	248.407
8.68_306.1553n	271.141	8.68255	2614.9	1937.76	2578.34	2144.21	2860.88	1983.54	2918.26	2808.26	2278.25	2157.24	2220.3	2541.11	2495.68	2803.96	1942.55	2807.53	2630.82	2094.61	1919.6	2069.46	2776.08	2015.48	2425.78	2404.87	2368.26	2237.57	2108.3	2600.81	1914.63	2984.27	2953.52	1857.96	2467.09	2432.5
9.99_459.1638n	523.18	9.99127	264.648	24.3275	537.099	257.933	885.485	0.215125	2471	71.3717	51.8852	0.0222224	39.6024	84.6497	1423.31	485.906	91.1092	1250.9	652.499	50.4272	370.806	104.499	101.452	83.9219	262.867	217.697	301.304	894.153	323.946	695.234	272.402	482.329	496.508	266.886	412.115	372.841
8.68_244.0999n	134.048	8.68255	1486.28	1231.86	1477.6	1312.02	1574.31	1229.82	1575.34	1569.73	1356	1340.65	1347.87	1451.22	1450.99	1557.59	1211.17	1565.75	1461.66	1264.54	1213.16	1274.88	1557.07	1236.41	1391.61	1391.63	1389.23	1352.19	1303.91	1507.96	1207.99	1599.32	1618.33	1175.58	1404.03	1425.67
10.06_308.1102n	353.081	10.0598	3905.5	330.179	2905.57	2032.36	3063.37	555.992	1977.9	2783.65	2410.48	447.431	1777.58	2308.52	1207.79	1408.59	2111.62	3860.67	4137.17	973.615	657.802	2278.52	2259.89	1141.76	2958.22	1987.19	1851.76	1795.74	2334.14	1616.54	1404.02	2505.43	2569.36	1204.67	2226.68	1995.74
10.08_326.1183n	186.048	10.077	733.069	79.7678	580.921	419.554	604.465	116.369	417.796	556.757	499.192	113.126	399.084	469.799	254.388	315.657	424.995	760.755	847.454	210.054	127.518	480.335	500.588	242.622	597.134	438.102	407.417	389.369	477.873	367.918	271.391	545.389	512.484	256.032	462.334	415.212
10.08_438.0713n	483.042	10.077	138.676	589.736	81.4083	61.5945	112.774	0	61.9048	108.017	73.4768	0	35.6618	63.8359	23.2391	17.2001	44.883	123.229	148.633	9.29597	0.767248	44.2987	49.394	12.391	74.4566	61.4986	36.732	37.8082	54.2271	28.9079	11.7522	89.5362	83.3598	11.1435	55.3384	38.7518
8.36_294.0920n	170.035	8.35675	1220.99	96.3031	936.609	757.187	1112.28	228.328	601.246	861.43	834.723	380.307	589.174	703.654	465.49	451.307	721.189	1203.23	1251.59	521.999	259.337	897.041	807.795	518.908	1014.41	707.854	669.23	686.944	864.81	585.518	675.692	663.595	697.289	711.179	671.571	650.276
8.29_408.1346n	373.121	8.28817	113.807	46.8248	97.9151	80.5049	115.453	43.1466	107.977	107.73	83.5735	64.4254	63.5652	164.792	57.5306	148.659	62.5839	120.628	112.375	80.4722	45.9849	91.2783	110.062	66.4373	136.712	85.0197	67.9218	79.7834	72.6653	88.3509	61.2993	118.976	108.565	72.5881	89.3575	92.0479
8.29_307.0664n	176.522	8.28817	515.953	297.115	429.276	367.81	639.818	225.369	545.016	568.833	383.275	355.387	320.506	490.872	384.882	609.35	301.551	588.377	557.454	335.948	222.583	342.699	551.092	284.957	432.232	395.039	358.777	372.41	320.654	471.332	268.29	551.539	553.045	257.619	418.878	379.515
10.42_1663.9897n	843.993	10.42	130.06	34.3088	136.071	70.5409	177.853	28.9363	194.328	185.379	76.5608	64.5153	62.7864	111.427	99.4356	186.086	25.3894	158.558	145.572	55.9851	19.3772	56.4996	144.336	25.7401	154.44	96.5829	86.9696	74.6812	47.156	161.399	32.1728	184.22	198.406	35.2445	99.3143	111.206
8.00_294.0924n	170.035	8.00245	1044.12	100.743	747.224	660.834	929.633	204.916	531.128	713.518	743.978	311.15	482.232	576.292	410.109	354.174	587.714	988.493	1100.25	449.989	228.224	764.365	648.36	438.598	883.57	628.363	565.575	608.054	713.292	474.633	556.889	591.922	621.749	611.447	560.8	573.008
1.28_1384.0421n	715.01	1.28243	5.83575	0	8.8591	3.86893	15.6972	0	8.59766	14.6985	10.3183	4.93314	0	0	3.58597	15.8914	11.4907	15.3848	18.6211	0	0	11.4525	13.2081	8.8476	20.5741	3.45822	18.5496	0.896606	0	18.4802	3.0195	5.75217	16.8606	0	11.7032	3.81387
1.30_174.0461n	219.017	1.29957	878.916	1922.14	1131.68	895.289	750.783	409.047	469.559	838.506	1098.31	1811.61	1211.21	757.538	812.907	928.487	959.19	1239.44	1512.06	457.088	581.75	351.014	1472.53	509.502	432.375	984.456	476.011	848.082	1407.49	1218.97	966.415	1273.72	1289.67	973.957	1116.97	1098.45
1.30_693.9725n	358.985	1.29957	135.552	113.275	135.188	96.0829	140.549	66.421	98.6168	133.265	82.7397	120.393	88.932	111.31	114.568	137.025	71.8323	131.785	167.394	69.85	65.6713	57.6992	141.84	70.8719	83.2627	84.1543	71.3543	91.3283	81.739	114.29	63.7617	165.287	169.497	66.93	111.437	108.686
1.30_277.9938n	322.965	1.29957	409.686	333.243	430.022	299.256	396.165	210.233	387.278	428.916	350.576	308.53	358.934	359.914	306.297	405.228	291.332	462.992	469.258	206.19	209.008	207.554	574.597	200.2	325.589	372.209	216.572	285.941	350.308	498.239	254.145	567.351	516.532	224.528	384.75	389.429
1.30_793.9813n	408.989	1.29957	210.636	155.189	221.119	138.876	191.134	69.3829	139.349	200.721	136.617	140.515	140.355	173.169	155.303	182.878	158.23	261.253	352.071	112.369	65.7727	125.736	203.836	118.643	148.078	135.713	156.6	119.254	129.386	226.193	85.5699	200.607	197.587	92.2225	148.564	158.259
10.69_158.0523n	203.023	10.6885	819.502	616.025	818.404	679.021	898.468	610.174	914.12	929.239	698.96	698.728	682.59	791.351	786.036	923.155	568.086	864.357	835.056	641.309	565.073	601.893	922.254	582.722	760.023	739.28	712.012	696.971	642.75	822.675	559.996	961.93	985.793	546.281	755.437	748.399
10.69_482.0332n	264.006	10.6885	1521.62	1009.28	1472.22	1204.14	1659.68	1056.41	1610.43	1759.02	1206.58	1178.08	1190.79	1414.99	1399.43	1650.79	970.279	1510.28	1497.5	1103.31	972.344	1065.01	1531.69	1026.97	1261.27	1300.72	1248.2	1249.98	1102.05	1549.2	952.801	1843.28	1848.18	919.591	1386	1345.04
10.69_272.1192n	317.09	10.6885	1131.31	755.105	1128.69	850.162	1318.72	730.355	1390.45	1314.54	899.412	866.151	882.409	1085.95	1054.79	1318.63	746.486	1207.16	1212.52	781.483	723.01	824.033	1665.14	731.172	981.063	968.607	948.25	894.105	809.627	1172	705.216	1418.69	1381.73	683.781	1013.21	994.483
10.69_748.1200n	397.049	10.6885	104.006	59.2728	135.442	77.3612	159.003	49.4703	164.201	160.172	86.82	76.105	77.1136	125.567	118.241	142.447	59.0138	128.969	127.949	63.6965	37.6242	49.9156	227.322	53.3137	114.055	88.792	86.3492	85.8044	77.5692	120.587	38.0678	174.776	181.57	38.3495	119.891	104.656
10.69_542.2653n	587.236	10.6885	83297.1	55068.7	82333.1	62562	94784.8	56337.6	97486.4	97905.8	67910.8	64534.6	66429.7	80663.6	79131	95127.3	51969.1	88335.5	85138.6	60474.9	53394.6	59274.1	89698.5	57441.1	72886	73150.2	69950.4	68319.3	61014.5	86569.1	51642.6	104679	104058	49845.1	76853	75549.9
10.69_854.3571n	899.328	10.6885	4515.42	2155.26	4659.41	2672.08	5663.07	2118.99	7098.43	5409.83	3071.89	2689.64	2794.41	4041.21	3872.65	5312.08	1834.75	5912.19	4298.18	2621.19	2254.71	2523.84	4941.77	2355.08	3292.85	3312.44	3462.48	3167.77	2557.99	4670	2013.06	6168.4	6093.64	1899.01	3757.49	3686.16
10.71_314.1319n	359.103	10.7057	390.302	202.387	376.11	269.339	504.658	228.375	510.407	488.315	301.608	270.178	282.409	368.937	387.573	469.057	187.721	415.741	415.548	250.572	214.705	229.716	479.589	230.624	354.169	317.975	326.286	314.846	241.248	429.889	183.916	568.876	535.064	175.49	354.657	338.227
10.71_522.0257n	273.011	10.7057	641.364	365.261	614.515	461.987	733.153	400.473	673.358	768.017	499.436	494.321	500.583	635.191	580.388	676.934	371.674	662.164	673.864	449.236	331.599	403.925	710.746	379.423	535.37	499.453	519.365	499.836	472.937	664.599	286.057	789.23	810.875	329.258	630.23	552.086
10.69_651.1794n	715.195	10.6885	110.407	50.5349	100.034	73.7478	138.512	40.3379	122.34	115.192	79.8578	78.9942	66.8544	89.7199	97.7343	132.062	28.8921	141.559	133.502	64.5342	45.6625	54.8006	142.377	52.3398	54.761	61.7251	69.7767	76.0607	70.5352	134.996	41.7125	122.301	118.998	40.2545	65.7988	59.6488
10.69_626.2178n	671.189	10.6885	5764.63	3417.58	5659.06	4095.66	6677.29	3545.51	6776.1	6956.63	4543.66	4215.1	4342	5590.88	5431.64	6743.92	3147.76	6052.27	5946.41	3907.94	3254.07	3737.44	6173.77	3567.97	4951.38	4933.19	4636.42	4516.17	3847.95	6098.91	3139.03	7552.72	7416.08	2934.17	5231.83	5159.07
10.69_452.1305n	497.102	10.6885	788.135	471.036	797.631	571.983	946.982	495.097	973.638	966.952	597.978	597.005	583.663	761.197	721.953	936.027	458.894	899.177	830.749	523.729	478.456	526.355	842.819	485.278	663.861	660.842	642.631	635.162	552.856	849.448	455.252	1006.37	986.078	425.203	718.262	714.795
10.96_402.1086n	213.053	10.9629	857.964	499.285	828.16	629.646	874.184	477.777	1092.83	895.031	678.229	614.602	652.044	764.711	735.582	917.896	486.053	970.425	833.509	579.963	539.943	573.678	883.196	514.23	675.685	666.401	740.58	646.245	626.087	888.227	504.341	955.656	913.941	480.11	717.935	693.823
10.96_596.0357n	310.016	10.9629	160.839	219.8	151.805	94.0358	165.486	58.9104	135.232	145.68	108.485	117.346	122.175	129.553	109.073	149.59	81.9712	183.391	158.093	103.54	76.2591	85.7537	156.643	66.2248	102.877	85.342	93.8116	113.496	91.7399	148.424	64.4785	161.513	124.3	66.1522	98.3797	93.0277
10.96_714.2499n	380.114	10.9629	528.719	218.125	486.482	347.349	543.831	207.809	428.072	515.23	388.963	342.734	361.389	451.051	339.684	469.418	284.569	603.341	549.129	305.787	208.879	312.602	561.402	261.097	384.939	366.765	364.458	335.242	356.931	486.13	245.483	488.506	479.746	238.228	387.392	376.327
10.98_424.1376n	469.109	10.98	14191.8	9364.56	13404.3	11825.2	13385.4	8990.25	11659.5	12094.5	12165.9	12732.6	12130.3	12184.1	10774	12376.6	10021.4	16735.8	14660.9	11923	9239.89	10602.9	14863.3	9839.21	11045.1	10145.9	11171	11015.1	11810	14464.1	9247.25	11514.7	11048.8	9256.82	10682.4	10770.3
10.98_842.2019n	887.173	10.98	1625.42	852.474	1498.89	1209.72	1531.59	725.737	1162.77	1284.81	1289.25	1362.78	1274	1214.29	1013.25	1302.11	885.162	2185.32	1784.18	1183.35	739.905	913.687	1870.87	827.087	1004.04	952.322	1059.94	1053.8	1151.24	1679.04	730.846	1149.24	1121.58	724.883	1004.22	980.744
11.00_437.1015n	241.54	10.9972	4155.99	2538.6	4009.94	3156.5	4274.02	2334.45	3750.92	3921.69	3495.04	3598.29	3425.15	3627.17	3107.59	3820.49	2557.66	4848.22	4476.38	3164.32	2360.37	2794.19	4683.16	2611.17	3134.5	3018.74	3182.69	3121.6	3147.96	4298.57	2321.99	3883.62	3658.63	2285.86	3080.8	3052.34
11.00_544.0477n	589.019	10.9972	153.13	98.8256	146.349	110.442	177.226	66.778	110.804	155.002	134.7	151.072	132.471	148.295	115.588	123.637	69.5834	152.851	207.02	96.4113	59.7065	75.8023	175.77	58.0224	108.522	93.2037	91.8625	90.016	97.0477	165.843	53.6528	165.78	136.973	59.865	118.882	109.54
11.03_374.0329n	438.049	11.0314	4108.31	4288.55	4062.92	3307.94	4554.03	2330.97	3915.63	4158.81	3692.24	3906.32	3583	3714.67	3121.08	3958.24	2779.43	4700.64	4686.13	3242.9	2456.3	2752.16	4979.59	2703.97	3238.63	3247.96	3376.1	3316.5	3241.1	4240.05	2363.48	4053.64	3886.43	2307.74	3195.02	3157.78
11.01_492.0572n	457.043	11.0143	405.075	276.234	417.728	291.31	459.289	266.182	434.151	459.805	331.904	330.523	324.821	360.235	346.57	436.115	234.591	482.13	446.837	281.896	243.602	255.2	479.439	261.916	331.179	311.786	332.707	318.073	311.725	440.68	221.911	482.936	443.651	224.395	366.615	320.812
11.00_414.0870n	459.058	10.9972	4332.82	2887.6	4147.07	3575.19	4323.54	2706.32	3741.76	3969.36	3736	3989.5	3787.18	3782.9	3354.94	4017.75	2932.68	4839.58	4515.92	3419.27	2726.19	3021.13	4686.81	2862.88	3335.11	3271.54	3374.77	3402.62	3483.39	4449.4	2640.43	3825.38	3664.63	2600.88	3311.92	3357.8
10.98_798.1757n	843.147	10.98	1018.94	533.872	955.687	766.469	987.171	408.825	683.174	776.486	848.785	992.744	845.531	781.047	559.181	803.208	550.019	1385.89	1251.43	766.305	453.045	571.734	1310.55	509.016	609.966	588.999	625.122	671.545	755.814	1060.77	419.865	674.998	629.989	431.088	574.534	561.154
10.98_508.0913n	473.077	10.98	339.746	269.785	338.156	264.882	351.539	172.966	348.754	350.2	265.419	275.991	261.309	308.671	262.723	341.41	196.868	420.396	366.076	250.187	206.574	216.58	367.412	219.673	261.376	256.054	272.8	279.07	249.326	346.319	181.128	365.161	319.94	189.29	248.31	252.296
10.98_366.0761n	206.027	10.98	417.904	257.604	415.929	320.635	419.493	239.435	370.781	394.373	326.872	328.913	323.638	342.131	322.984	407.401	254.671	455.648	401.387	296.235	243.35	260.812	447.739	224.019	300.456	305.378	337.18	302.105	294.614	404.733	224.244	354.736	378.204	221.315	325.496	314.282
10.96_570.0587n	308.019	10.9629	2258.13	1444.54	2140.76	1801.31	2279.69	1437.08	1883.04	2103.32	1871.23	1931.71	1856.95	1964.89	1817.81	2070	1490.43	2578.34	2279.34	1762.2	1401.53	1610.6	2390.5	1460.64	1728.97	1663.33	1688.05	1746.91	1742.97	2377.44	1384.67	2067.64	1958.8	1371.19	1749.71	1714.25
10.69_878.3136n	462.146	10.6885	43.7871	9.67497	28.3895	11.24	62.273	7.99126	53.613	63.5947	20.5139	4.06792	5.78635	24.6058	26.235	33.2102	2.22554	25.76	21.8516	13.7917	0	1.68838	51.1723	0	22.5361	23.1609	8.16315	8.9934	6.08646	30.6404	0	58.0521	37.5003	0.700685	25.6165	13.5567
10.69_710.1665n	378.072	10.6885	1646.11	972.414	1576.1	1146.78	1835.61	1040.15	1956.47	1992.34	1225.25	1195.24	1262.7	1563.35	1510.65	1901.26	914.101	1737.25	1664.47	1090.81	928.305	1059.13	1811.65	1024.99	1324.53	1362.15	1293.71	1297.57	1101.41	1709.01	907.353	2134.41	2123.26	828.453	1466.6	1434.18
11.33_452.2655n	238.131	11.3343	213.18	127.576	196.869	160.861	210.688	153.479	202.111	216.524	148.24	138.879	166.553	169.193	169.358	217.083	122.112	227.858	179.439	149.343	147.783	149.244	209.065	140.227	191.815	179.986	156.12	156.131	149.028	221.416	130.905	212.926	215.126	132.132	175.72	186.042
10.69_405.0862n	370.072	10.6885	814.905	325.209	845.18	451.539	953.168	266.854	1558.71	753.468	518.272	342.867	367.968	577.614	516.113	696.751	298.683	1222.82	669.354	444.481	500.441	427.868	1229.74	411.362	462.755	444.624	610.99	475.013	405.651	679.193	401.333	795.406	765.765	395.809	582.649	542.957
11.35_542.3705n	587.342	11.3515	8.27929	1.65327	19.0518	7.93522	14.4694	6.72411	5.82538	25.935	13.5896	5.02186	4.79194	13.7692	3.27743	14.8252	5.11042	19.2169	8.04665	0.356778	1.05438	4.24178	18.3275	3.28543	10.3246	9.04647	4.81854	6.46893	1.2795	8.97399	1.24239	3.17387	25.8758	2.69403	10.9232	8.99937
11.40_406.1212n	226.05	11.403	9148.51	6102.52	9127.3	7468.86	9880.87	6849.35	10331.1	10234.2	7870.62	7592.83	7660.99	8869.96	8680.89	9991.21	6585.76	9548.01	9364.44	7186.69	6635.54	7152.92	9711.54	6871.7	8219.68	8339.55	8051.52	7807.01	7237.18	9366.02	6434.97	10801.4	10617.1	6383.32	8596.62	8417.53
11.40_392.2034n	357.19	11.403	15462.1	11628.5	15247.8	13148.9	16473.6	12228.6	16950.4	17108.9	13600.1	13347.1	13419	15135	14913.2	16954.8	11666.4	15921.2	15676.2	12611.2	11939.8	12342.2	16140.6	12197.5	13790.2	14162.6	13756.8	14220.3	12746	15862.5	11526.3	17699.4	17468	11319.4	14512.1	14366.9
11.40_806.3087n	415.153	11.403	3182.92	3088.98	3194.28	2615.99	3395.36	2347.52	3549.82	3599.69	2736.89	2661.14	2655.07	3092.38	2983.59	3489.47	2203.24	3310.38	3206.9	2486.75	2265.44	2468.98	3325.54	2317.8	2893.41	2882.46	2797.83	2742.4	2486.76	3168.5	2195.58	3700.31	3640.2	2159.55	2974.92	2973.82
11.40_552.1846n	597.156	11.403	128.508	37.7339	147.663	93.1104	151.273	81.8002	168.119	159.747	108.436	122.87	103.611	137.327	119.536	161.986	68.0175	163.797	132.465	105.987	90.8929	79.6091	180.775	82.1751	110.723	151.168	140.191	107.996	93.9625	145.025	90.5114	198.87	188.847	71.2672	140.933	115.048
11.40_749.3225n	813.338	11.403	113.059	56.706	116.364	82.6033	119.684	66.5109	166.503	136.991	83.5236	91.6656	83.1863	113.442	109.204	159.914	62.5261	154.215	126.801	91.0651	57.0886	99.7114	133.37	82.5653	117.251	98.6966	95.6409	84.1276	79.6644	112.635	53.808	133.07	174.958	66.6336	93.5544	109.324
11.40_742.3713n	787.342	11.403	37309.3	29656.3	38244.9	32604.3	40998.5	30881.4	40908.4	40652.9	33939.5	33609.4	33315.7	37537.4	36760.1	40825.9	28792.2	38879.4	38282.5	31856.6	29689.6	31798.5	39953.7	30860.5	35274.9	35480.7	35008.8	33713.3	32025.5	38339.6	29085.8	41897.4	42077.3	28750.4	36386.5	36003.4
11.42_714.4124n	759.384	11.4201	6496.51	5161.63	6735.53	5982.89	7071.04	5949.8	7064.88	6986.09	6108.61	6181.77	6061.81	6614.21	6560.11	7098.14	5634.91	6810.57	6731.03	5956.32	5772.3	6074.41	7007.47	5883.85	6475.78	6311.02	6300.62	6032.69	5973.36	6695.83	5654.68	7361.18	7358.93	5707.19	6429.31	6334.53
11.44_429.0465n	237.512	11.4373	29.1602	11920.1	15.9975	6.68231	23.9131	13.7077	12.8971	22.2691	22.0242	12.7802	9.66599	22.9589	26.1395	27.1074	18.6601	22.4462	23.7468	12.0595	16.5145	15.431	29.3729	9.94999	17.1412	19.8325	18.4665	19.982	15.3726	22.3119	296.639	473.385	497.317	303.864	399.886	380.228
11.44_384.1915n	215.085	11.4373	2758.39	1842.7	2843.88	2325.6	2934.33	2095.86	3126.96	3149.88	2433.72	2348.9	2335.82	2662.92	2634.58	3089.65	2026.57	2970.23	2847.93	2234.29	2057.97	2194.63	2927.76	2146.97	2568.32	2516.43	2468.11	2387.55	2233.83	2848.8	1926.65	3273.3	3193.07	1936.1	2593.24	2642.09
11.44_340.2155n	193.097	11.4373	11178.1	8641.41	11275.6	10338.6	11790	9874.88	11909.6	11848.2	10491.3	10412	10420.7	11081	11047.7	11796.2	9433.79	11431.3	11214.8	10126.8	9724.84	10116.6	11588.9	9891.04	10840.9	10760.7	10709.2	10416.2	10240.7	11289.9	9496.83	12271.8	12072.3	9464.58	10880.9	10732.4
11.44_490.0553n	455.041	11.4373	0.345549	7976.61	5.12893	0	0.362509	0	0.345098	5.92826	0	0	4.03097	7.692	3.01358	0	3.1973	4.98872	5.79274	5.0864	5.03593	1.86693	4.62729	0.181005	0	0	0	0	0	0	17.5461	36.1624	40.5276	17.6871	22.9519	26.6138
11.42_778.3305n	401.163	11.4201	58.9854	30.76	55.0209	67.1785	84.5389	58.6079	132.865	81.1563	79.7439	52.5146	65.1448	74.6812	77.7742	85.541	52.1214	65.032	125.1	52.2012	53.4677	52.5871	80.3997	58.3913	57.3548	55.6635	75.3776	53.8895	53.4817	48.0147	60.4186	117.714	93.2827	54.1703	62.781	60.2419
11.40_642.3202n	687.291	11.403	1401.81	779.774	1400.51	1042.68	1593.41	913.338	1780.06	1673.12	1111.25	1084.75	1030.78	1359.55	1290.19	1644.69	805.583	1547.75	1480.72	1003.85	861.473	983.801	1531.41	919.41	1217.55	1204.72	1167.02	1103.1	963.557	1438.68	795.211	1815.71	1788.11	789.933	1263.91	1267.12
11.40_452.1280n	497.099	11.403	11367.6	6652.29	11401.3	9528.44	12421.7	8817.81	12715.1	12726.4	9914.71	9739.5	9696.41	11192	11056.9	12528.8	8127.3	11901.4	11807.1	9172.14	8350.92	9005.42	12139.7	8826.95	10401	10527.9	10215.2	10014.2	9102.68	11824.6	8038.28	13037	12957.8	7868.71	10684	10602.6
11.40_286.0980n	331.069	11.403	18987.2	13879.1	19173.2	16650.7	20425	15637.6	20829.3	20794.1	17134.8	16942.9	16913.6	18904.7	18634.5	20743.3	14922.6	19593.5	19321.4	16111.6	15256.6	16104.7	20021.3	15643.4	17780.3	17957	17752.1	17058.5	16353.5	19410.2	14871.3	21362.2	21340.9	14724.2	18358.5	18050.8
11.40_536.0807n	291.03	11.403	2341.72	1507.93	2365.24	1879.37	2518.5	1723.81	2638.14	2669.86	2035.93	1979.56	1943.4	2276.03	2240.29	2585.25	1655.61	2453.76	2381.25	1841.51	1737.81	1781.45	2521.57	1712.48	2129.79	2064.67	2041.53	2035.91	1858.12	2456.21	1589.21	2779.79	2787.22	1584.9	2216.57	2145.52
11.40_390.1566n	207.077	11.403	31866.5	22840.8	32235.1	27787.9	34458.5	25764.9	35286.5	35142.2	28567.9	28194.6	28367.4	31597.8	31192.3	34721.5	24431.6	32979.5	32430.6	27080.7	25115.6	26735.1	33909.2	25940.3	29747.7	30044.7	29349.3	28502.4	27232.5	32691.8	24356.8	36769.3	36595.2	24138.9	30615.4	30273.8
10.69_265.0565n	329.072	10.6885	391.125	226.537	396.924	267.092	479.576	226.263	618.978	469.528	272.193	251.725	293.493	395.987	389.403	475.575	214.609	443.142	449.345	234.701	229.732	279.562	488.761	252.534	327.956	342.709	389.81	308.404	246.011	388.779	217.667	525.699	489.54	201.821	377.223	338.59
11.71_454.2854n	499.257	11.7116	804.408	527.956	866.165	687.421	1064.04	527.597	1027.17	1095.14	704.902	615.645	656.908	823.832	782.582	1498.64	465.591	964.188	859.334	567.756	497.998	633.36	969.436	528.229	727.658	761.538	719.006	676.742	618.305	956.228	492.307	1035.07	1057.72	508.134	829.333	826.809
11.80_286.0994n	331.071	11.7973	2517.09	1538.25	2446.59	1902.87	2803.16	1602.84	3106.79	3022.41	2016.9	1961.64	1999.67	2398.61	2351.83	2887.06	1530.77	2603.79	2600.07	1755.53	1538.99	1755.84	2856.56	1654.48	2149.81	2238.1	2111.22	1996.11	1761.38	2606.86	1510.56	3256.94	3186.74	1505.82	2331.24	2254.65
10.69_606.2038n	315.1	10.6885	2500.79	1492.97	2476.62	1815.22	2810.33	1515.85	2816.27	2864.94	1950.16	1818.88	1855.52	2340.89	2275.7	2751.86	1470.55	2696.35	2513.98	1676.91	1484.29	1744.13	2643.43	1608.4	2156.55	2120.97	2037.36	1962.76	1739.41	2593.41	1492.87	3032.21	3042.17	1434.26	2243.7	2251.87
10.69_414.2148n	230.097	10.6885	2374.23	1486.59	2392.65	1726.86	2723.02	1554.46	2789.44	2817.51	1906.22	1772.24	1862.74	2304.03	2247.47	2731.83	1430.03	2513.56	2439.25	1643.59	1476.92	1623.04	2686.82	1561.14	2037.67	2031.29	1943.44	1903.89	1686.14	2453.13	1405.82	2977.19	2985.54	1376.08	2180.94	2137.06
1.30_880.0083n	452.002	1.29957	116.476	61.8585	130.651	62.1991	96.3217	14.1105	66.7166	64.3764	67.8959	60.1952	66.4545	76.21	83.1878	110.964	89.2237	145.242	161.405	87.8012	26.0809	78.5894	113.133	72.6604	97.4927	81.8309	110.472	62.225	50.0581	103.433	43.2262	116.735	116.718	56.3988	79.1459	94.9654
1.30_791.9591n	407.978	1.29957	125.118	137.661	137.212	119.154	139.478	64.184	108.179	127.833	123.069	132.336	120.121	124.644	134.906	157.734	91.1086	169.903	153.548	98.2352	72.7838	84.6845	164.518	96.3159	104.959	122.276	116.414	125.564	103.657	129.423	93.3087	153.993	163.855	79.1478	127.79	131.741
12.17_227.0335n	136.506	12.1689	6.59331	0	6.90084	0	2.20437	0	69.1071	0.727116	0	0	0	2.25579	0	9.144	0	0.0257142	2.28072	0	0.213619	0	11.6423	0	0	0	7.64413	0.985023	0	0	0	0	6.06496	0	0.00179058	2.26049
12.17_944.3886n	989.36	12.1689	0.228969	0	0.0744612	0	0.0212302	0.00027047	0.264548	0.447161	0.00282431	0	0	0	0	0.638529	0	0.575173	0.00662316	0	0	0	0	0	0	0.0181239	0	2.74e-05	0.136772	0	0	0.0449223	0.0331038	0	0	0
12.20_649.1955n	614.182	12.2031	721.861	29.3978	335.391	204.021	2412.25	254.176	656.674	257.074	55.6638	65.7759	44.0178	206.092	3212.94	585.346	36.8676	734.192	716.868	717.845	173.968	49.3537	157.424	1441	229.714	67.711	92.0205	351.769	37.7651	205.649	75.5612	496.764	401.656	38.564	396.443	188.116
12.17_906.4407n	951.412	12.1689	5.32025	0	13.7934	0	12.6905	0.325476	4.64577	11.8447	4.72948	6.91129	0.124197	4.33979	6.55231	5.34405	6.26861	5.85524	7.93078	0	4.56262	4.80466	9.48632	0.145352	10.616	8.33406	5.43079	3.8488	8.09581	5.63216	1.33002	16.3725	14.3806	3.98949	3.71208	8.88182
12.17_640.2410n	343.11	12.1689	134.558	18.5328	90.3909	74.84	44.1599	22.4838	145.453	44.0666	30.5758	26.0257	26.0058	60.8262	275.729	35.7632	23.4726	102.169	46.8564	22.9318	16.0633	33.6663	40.0097	16.2884	34.3187	48.8609	37.7003	111.337	100.437	89.2148	21.214	127.458	135.154	18.6881	80.3889	44.922
1.28_1275.9965n	649.996	1.28243	0	5.53571	11.2624	5.33267	13.0976	2.75034	18.5122	17.4381	0	11.4577	5.33496	10.0555	1.64581	19.7944	4.9433	24.6948	34.3609	3.25348	0	11.7966	15.0359	7.23212	12.497	7.97025	16.7975	2.5397	0	4.76324	12.2237	21.0416	34.5694	2.83942	10.0541	17.6801
1.28_587.0484n	632.02	1.28243	45.0393	18.6502	34.8754	17.6997	45.4516	2.99539	19.9482	45.804	4.47736	12.7058	17.8188	25.5038	18.4308	75.0997	6.48727	84.7718	61.4264	22.6484	2.94894	27.476	39.8959	16.9131	29.2002	31.657	32.9045	20.6927	16.2854	57.5702	19.9212	58.0569	73.6567	8.02603	36.3673	43.1748
1.28_561.0089n	525.995	1.28243	31.8379	13.0183	31.9022	20.9889	28.3662	4.92462	26.9895	30.5297	15.5603	8.01987	14.7556	27.0547	22.0939	37.7596	9.66678	43.7165	27.5913	19.3961	5.39529	10.2497	19.3995	12.4794	24.6884	18.5157	23.8904	22.7483	14.4067	28.4157	12.3307	26.6412	36.3776	11.297	16.1288	18.0873
12.70_374.0443n	199.02	12.7004	496.635	336.266	495.799	402.496	541.582	324.651	519.854	492.355	426.494	435.404	410.662	484.536	434.92	520.448	322.211	556.007	531.149	382.036	345.208	362.55	559.776	344.525	396.776	386.684	414.369	405.275	379.099	529.749	311.422	519.057	502.443	311.2	414.109	424.65
12.70_419.0908n	232.535	12.7004	3627.53	2530.34	3584.98	3051.73	3686.3	2388.82	3348.67	3343.5	3223.41	3443.28	3160.04	3234.41	2878.77	3407.58	2558.51	4148.91	3870.62	3104.18	2442.36	2750.43	3988.03	2578.16	2826.59	2752.32	2997.63	2938.76	3138.98	3689.57	2360.21	3458.04	3266.78	2386.49	2846.74	2882
12.70_254.5458n	219.532	12.7004	164.09	97.9814	159.867	111.983	187.654	96.189	177.502	186.218	136.146	127.875	129.107	148.37	140.569	183.274	92.5219	215.31	178.351	126.61	96.3823	116.967	183.403	103.238	129.928	135.883	133.953	128.293	123.577	181.039	91.6734	198.597	179.098	79.4243	117.683	132.78
1.37_183.9923n	103.994	1.36813	208.599	482.856	311.77	273.655	328.622	123.769	139.678	140.057	89.2448	261.365	120.665	186.679	340.917	222.18	240.026	241.378	94.3434	109.201	86.9909	74.0779	173.289	104.777	152.525	122.874	74.2955	138.903	138.904	161.169	160.595	224.322	243.785	151.241	219.08	187.981
1.37_352.0211n	188.009	1.36813	562.577	2284.81	927.036	780.616	938.022	197.318	306.284	279.302	175.601	748.629	230.632	396.24	984.68	525.725	596.933	586.976	271.775	204.676	130.507	162.678	434.295	211.844	334.909	267.969	181.589	282.709	314.68	345.022	315.477	552.605	601.191	297.92	499.861	465.372
1.28_954.0037n	499.991	1.28243	43.2818	45.7224	32.1103	41.9958	55.1187	6.03342	40.6264	41.5695	30.6617	10.0002	24.3165	34.1989	30.716	53.6371	34.9526	65.9377	85.452	39.6826	7.58194	45.9821	52.3844	40.3961	39.4759	40.5805	43.0352	35.4223	22.0356	46.1653	23.1185	54.1136	40.5168	19.401	41.0207	36.1819
12.78_438.2703n	483.242	12.7804	1546.3	871.786	1620.24	993.442	1741.99	893.993	1797.83	1925.71	1273.85	1121.2	1123.53	1536.83	1422.08	1781.47	786.637	1659.32	1432.85	1039.84	878.304	981.176	1760.54	907.962	1314.94	1433.37	1319.01	1214.65	986.924	1594.33	782.074	1918.27	1985.56	767.657	1365.38	1444.3
12.78_382.2364n	427.208	12.7804	38178	30273.1	38485.1	32601.5	40402.6	31355	41673.3	41649.1	33995.8	33409.5	33441.8	37359.1	36370.2	41316.9	29657.3	40476.2	38607.9	32722.3	30584.9	32003.4	40306.4	31125.9	35857.8	35549.3	35159.4	33887.8	32376.3	38933.3	29598.8	42840.6	42183.9	29471.7	36201.1	36412
12.81_544.2662n	295.122	12.8147	556.001	365.795	600.967	447.484	635.176	356.06	657.344	629.387	436.752	427.296	431.642	529.257	579.981	644.628	365.384	592.452	529.016	401.581	373.539	422.942	597.284	375.731	499.42	496.722	476.441	431.17	418.462	560.45	342.105	654.827	638.263	345.632	505.987	522.777
12.81_506.3168n	551.288	12.8147	530.158	335.692	538.314	393.632	609.348	349.113	656.861	583.796	404.541	435.988	410.932	529.548	531.704	638.105	376.743	597.697	553.353	366.021	343.938	396.343	574.398	366.145	490.67	507.384	456.877	469.086	392.139	555.515	341.059	669.476	666.459	319.579	492.959	471.491
1.37_496.0176n	270.998	1.36813	450.618	557.65	529.951	404.816	552.868	136.086	253.816	287.878	157.103	402.335	188.536	282.416	455.385	375.192	303.072	447.246	182.593	182.752	107.994	178.389	342.84	185.605	293.109	228.408	203.362	215.481	249.274	304.939	218.636	382.078	397.927	201.046	312.298	303.533
1.37_540.1375n	293.058	1.36813	75.3624	69.1459	68.1063	44.4514	71.6415	12.1089	21.25	55.2293	4.39088	45.6159	26.1735	30.4259	54.4649	37.0202	38.8913	87.5884	287.78	38.3081	2.82217	63.3333	43.0543	41.8109	153.158	14.6603	30.7915	16.0959	26.8308	23.4177	14.908	53.9017	42.9823	21.0317	36.347	18.9948
12.95_498.1825n	272.08	12.9519	1704.04	1172.62	1691.35	1287.78	1889.56	1234.64	1833.69	1896.07	1462.49	1421.57	1417.65	1638.67	1594.5	1906.89	1129.41	1814.05	1694.33	1320.87	1234.8	1283.13	1832.78	1229	1554.38	1570.62	1487.82	1447.1	1294.44	1700.96	1127.29	1959.31	1985.23	1080.84	1607.93	1553.46
12.95_598.3518n	643.323	12.9519	978.021	466.709	923.106	615.793	1102.58	489.03	1266.93	1223.16	727.896	555.621	644.722	904.735	893.566	1150.38	491.309	1016.34	954.595	519.888	432.148	566.929	1083.02	471.492	761.658	802.912	800.937	660.987	586.974	981.342	400.872	1250.96	1229.47	424.477	863.48	824.724
12.99_492.2226n	269.101	12.9862	524.224	353.118	536.008	434.845	606.08	377.724	676.099	639.237	428.919	417.892	461.126	487.511	498.411	597.744	351.824	569.231	582.207	395.369	368.191	389.031	604.349	388.498	471.891	472.4	438.49	426.375	405.288	581.968	359.36	747.843	670.958	362.727	520.802	505.567
12.97_616.3854n	680.401	12.969	1089.45	500.314	1129.06	737.98	1255.11	608.423	1373.73	1348.42	798.356	675.838	770.081	1032.61	957.148	1373.35	525.048	1180.89	1155.93	713.716	508.132	645.262	1340.26	603.879	935.991	905.736	913.009	828.761	678.465	1222.03	526.77	1546.41	1451.04	449.1	941.541	949.372
13.04_422.0906n	234.035	13.0376	4528.19	3795.1	4671.36	4258.75	4930.54	3505.7	4291.12	4386.35	4477.23	4876.31	4375.5	4289.07	4101.49	4476.07	3825.77	5056.21	5010.82	4331.78	3655.97	3796.21	5349.81	3659.72	3879.97	3861.74	4086.04	4087.69	4303.64	4816.47	3488.04	4403.67	4186.95	3520.58	3838.37	3871.57
13.04_268.6184n	313.59	13.0376	48.1683	22.4211	49.5157	20.0899	69.5336	6.7838	67.2043	50.7773	38.5166	34.3239	26.9476	34.6792	38.7898	46.5913	18.1509	59.8218	67.2	20.3791	16.1432	27.9826	74.1786	8.17739	26.761	25.0155	35.5724	33.5583	26.4515	51.2586	14.6179	54.5877	35.4652	11.9751	43.3222	18.1027
13.04_638.1849n	331.091	13.0376	1763.14	1196.01	1746.13	1426.01	1950.96	1229.24	2013.8	2021.95	1480.67	1409.01	1439	1721.74	1634.95	1994.45	1185.73	1898.1	1824.68	1336.68	1174.75	1274.81	1953.85	1250.48	1570.39	1522.16	1512.72	1475.89	1398.81	1841.94	1136.43	2095.9	2094.62	1133.69	1624.92	1543.47
13.04_409.1271n	473.143	13.0376	4427.86	2805.31	4304.13	3623.96	4559.22	2704.97	3910.8	3996.31	3876.23	4130.16	3799.25	3843.02	3540.27	4093.56	2940.05	5191.59	4783.25	3720.36	2775.75	3172.63	5000.05	2942.09	3330.78	3195.22	3454.62	3515.31	3692.9	4746.4	2635.68	3932	3768.81	2649.66	3313.76	3312.4
13.04_834.2441n	879.215	13.0376	219.667	130.652	225.911	159.769	250.587	74.5119	167.654	195.129	181.515	220.111	163.191	180.274	157.893	200.114	121.589	257.087	279.402	190.057	96.8813	132.056	317.469	112.78	131.167	140.955	153.683	154.943	181.949	240.577	100.984	177.297	180.232	99.457	134.317	137.832
13.04_486.1123n	451.098	13.0376	80424.7	66013.4	82332.6	74219.7	88112.3	60734.6	76095.9	77176.2	79874.8	86896	77274	75518.9	71919.5	78250	66541	89639.2	90223.8	77696.9	62338	68123.2	95922.8	64658.5	67968.3	68540.6	72465.4	71487.6	76656.3	84793.1	58947	76405.4	73348.5	61015.1	68148.8	68304.6
13.04_313.6070n	377.623	13.0376	40.9681	17.7099	43.9924	24.8851	32.254	17.1551	48.5423	40.6395	34.0547	31.5763	29.2182	40.3583	38.317	35.5456	21.7516	48.3598	54.3956	21.3077	19.6563	21.3486	58.6351	23.8377	33.8676	24.9681	20.6961	34.1315	28.9981	48.0994	21.2347	42.0827	46.1832	9.14221	22.205	36.7135
13.04_696.2662n	371.122	13.0376	871.034	586.087	861.292	721.469	1021.33	574.712	926.864	952.47	736.895	754.391	761.239	793.655	777.121	940.279	571.719	941.645	987.089	711.169	581.171	626.576	1025.5	590.262	738.724	747.872	719.982	715.665	700.923	916.263	533.394	972.109	931.788	529.102	758.676	735.653
13.23_472.2523n	259.115	13.2263	3251.11	2495.6	3278.89	2722.43	3454.22	2537.02	3644.37	3566.67	2848.9	2774.59	2776.27	3164.39	3172.22	3534.02	2394.58	3338.9	3324.11	2670.46	2468.55	2645.51	3455.63	2515.5	2984.61	3015.5	2951.45	2861.23	2636.15	3307.31	2388.34	3705.97	3770.29	2362.11	3025.42	3080.54
13.23_297.5925n	361.608	13.2263	18.2424	7.79924	11.6358	11.0314	12.4462	5.44681	11.8736	19.8985	10.9187	11.1369	10.3525	20.4713	9.81152	19.3608	6.29285	15.6634	12.6812	8.54243	12.3548	13.0944	21.6583	5.694	15.8358	10.4103	14.3928	6.239	6.87265	10.6925	7.87579	23.504	15.9314	9.71257	17.3793	11.1217
13.23_564.2305n	529.217	13.2263	726.777	474.306	710.721	578.717	819.415	411.488	914.498	823.756	582.584	547.081	595.769	713.25	649.444	844.308	475.173	769.877	756.019	500.749	459.828	479.069	859.276	471.713	635.875	614.339	614.03	619.487	495.186	718.77	457.212	932.618	933.77	451.15	665.785	701.919
13.23_468.2647n	513.236	13.2263	164170	144015	165405	150971	170508	146068	173361	170357	156311	152577	154054	163229	162787	171550	139996	166751	164494	149219	143300	148700	170101	145830	159542	158979	157014	154793	149157	164943	141030	174039	175470	140930	158739	160300
13.24_536.2584n	581.23	13.2434	693.219	520	764.39	599.013	845.554	549.062	911.04	843.924	619.32	565.941	605.838	699.746	714.394	838.714	477.946	809.477	827.189	553.02	560.055	567.104	783.218	572.883	677.482	648.285	644.058	633.465	599.68	748.623	533.32	907.409	876.217	532.145	704.413	675.543
13.24_454.2988n	518.315	13.2434	2265.45	1399.15	2174.77	1828.14	2274.75	1593.51	2622.48	2590.7	1979.21	1528.73	2168.13	2363.13	1857.83	2735.45	1343.93	2816.15	2077.23	1658.92	1554.25	1980.44	2110.37	1715.16	1925.78	1889.96	1880.69	1946.15	1582.12	2936.97	1540.52	2551.04	2560.65	1506.31	2013.09	2047.46
13.23_682.1716n	364.075	13.2263	1187.71	903.261	1202.02	976.458	1292.2	910.267	1326.78	1272.66	1016.14	1023.14	1009.4	1161.82	1146.37	1280.9	826.184	1240.53	1238.35	923.674	870.535	925.331	1275.74	918.63	1060.85	1096.84	1041.95	1069	966.793	1211.93	850.593	1379.89	1385.92	847.264	1113.72	1125.17
13.38_308.0968n	177.038	13.3806	282.344	208.466	296.171	218.365	316.53	210.933	397.518	357.055	237.127	231.345	245.677	293.323	278.069	381.004	193.284	311.229	310.242	215.322	200.019	226.537	322.942	201.401	258.289	254.29	262.133	235.658	218.712	331.563	187.07	391.533	343.1	189.552	277.315	263.084
13.04_552.0494n	299.014	13.0376	744.015	540.516	789.956	638.76	844.578	508.85	740.426	759.068	674.217	734.03	677.508	709.618	666.572	760.903	537.233	871.663	850.748	627.389	529.961	553.438	902.155	541.844	599.832	599.028	633.777	636.145	633.921	795.545	502.066	790.217	733.778	460.317	613.831	613.558
13.04_485.0984n	254.547	13.0376	18306.4	14547	18662.5	16622.7	20000.7	13458.8	17515.7	17770	17826.1	19064.3	17371	17280.4	16368.4	17848.1	14434.9	20605.3	20382.4	17113.7	13825.1	14864.5	21515.9	14448.6	15400.8	15410.5	16232.7	16061.2	16954.6	19276	13114.9	17976.5	17069.1	13222.7	15376.6	15447.7
13.04_374.0495n	199.023	13.0376	383.449	359.045	375.944	307.889	433.079	244.54	408.265	389.59	306.694	328.331	332.225	362.591	328.48	386.659	258.922	427.281	384.297	315.248	256.525	257.871	429.163	248.269	300.28	314.814	309.765	323.499	302.115	399.897	228.843	415.6	409.227	232.348	340.135	315.823
1.28_949.9935n	486.995	1.28243	93.361	63.1523	109.565	67.4509	97.0629	28.0351	60.2457	68.0519	57.0282	56.2758	56.8946	90.5304	75.7703	100.824	80.4221	138.1	114.526	81.7725	33.0715	80.2508	102.4	73.9373	115.769	70.4576	89.3928	66.7167	46.6911	93.6931	48.6037	108.473	120.444	60.9175	83.6097	80.0561
13.55_270.2030n	315.174	13.5464	2619.52	1922.73	2643.93	2109.58	2869.81	1990.46	3044.93	2995.86	2218.12	2163.72	2188.77	2563.7	2520.82	2956.46	1809.19	2751.46	2659.7	2064.6	1895.88	2023.59	2837.2	1932.27	2356.07	2424.22	2298.6	2278.55	2059.13	2713.58	1798.1	3112.56	3116.59	1810.14	2432.11	2419.56
13.55_370.1278n	415.099	13.5464	0.776801	5.25999	0.667181	0	2.19829	0.229114	0.146871	0.219158	0.82763	0	0.00026445	0.0188249	0.691417	0.495767	0	14.16	0.0737366	0.176726	0.600075	0.00118803	0	0.662777	0.579959	1.70103	0	0.110672	0.101823	3.28357	0.0863595	0.998689	7.21089	0.192288	0.290201	0.243958
1.39_285.0770n	165.528	1.38528	1277.28	324.9	892.336	392.331	573.078	298.811	361.007	791.038	755.854	835.504	419.495	914.392	168.348	279.497	953.694	1362.38	354.784	1564.62	530.205	2036.4	177.048	1781.44	2840.81	431.546	1124.38	798.273	173.325	790.481	661.132	929.489	954.023	708.325	852.112	820.465
1.39_396.0059n	210.001	1.38528	152.664	105.825	160.917	96.5625	149.494	34.6321	65.0595	84.237	58.7385	96.4076	53.9127	99.6069	123.262	113.629	109.054	143.517	214.873	68.8919	27.8185	98.9594	123.035	100.401	164.805	84.3808	69.9687	68.329	64.1973	96.3517	54.2042	141	149.61	50.1941	118.971	111.453
1.37_536.0239n	580.995	1.36813	365.092	2921.66	743.098	604.401	726.064	98.5143	203.805	223.323	124.396	503.226	161.855	287.351	789.187	416.796	457.694	474.652	295.537	149.84	39.4697	157.646	283.183	151.523	231.541	159.397	159.997	178.88	163.034	243.636	196.821	471.559	440.912	162.619	371.93	315.13
1.39_453.1048n	249.542	1.38528	336.572	223.59	351.005	131.381	184.905	42.8991	42.7214	92.95	69.7114	276.717	53.9628	179.015	73.7084	53.6402	284.867	369.517	66.0697	175.803	42.8868	173.523	30.3524	205.001	479.178	62.2607	95.1438	105.531	33.8769	136.925	133.299	211.728	220.703	128.47	189.312	163.109
1.28_882.0222n	464	1.28243	82.7569	65.8033	102.941	55.1229	118.177	29.1124	84.3014	75.1117	63.8329	51.3901	56.5876	63.3822	73.9698	115.748	72.3149	129.24	167.533	77.1147	23.0317	61.4275	77.397	50.0154	86.1149	75.8747	79.4351	60.741	41.9266	90.2515	44.768	107.994	112.129	49.5582	74.092	70.19
1.44_396.0170n	220.998	1.4367	490.71	2143.42	741.729	905.068	420.215	165.979	365.95	366.041	3992.94	2264.41	4890.66	513.429	330.871	1173.58	2062.56	1198.09	8601.3	1186.07	337.157	280.021	7217.58	632.197	459.751	5360.61	576.867	558.377	6219.98	3276.8	1740.81	2209.87	2210.47	1782.03	2017.64	1965.18
1.28_864.0356n	444.016	1.28243	106.828	102.057	114.966	83.7232	105.376	21.7303	65.6693	79.6398	69.0795	59.5032	68.9632	89.572	82.9203	106.958	73.3507	147.331	122.696	78.7453	17.7794	78.7535	86.9432	65.7997	113.21	84.0549	86.7721	84.4576	54.6862	105.593	42.4378	106.815	120.095	59.9198	89.2456	79.2386
1.28_439.0384n	404.025	1.28243	475.486	272.696	498.03	368.227	455.609	194.373	386.266	455.806	388.279	351.801	352.098	413.118	341.829	555.677	497.916	646.307	976.595	435.798	231.219	456.302	534.064	361.712	580.03	397.39	500.425	387.496	312.939	533.899	314.26	580.192	525.344	335.24	426.071	415.787
1.28_779.9908n	401.994	1.28243	220.38	151.96	208.613	168.242	226.635	67.6336	138.077	160.115	141.077	119.813	107.813	192.372	164.166	229.799	187.203	293.354	270.599	141.461	82.0412	170.136	230.214	136.442	212.887	132.971	175.983	136.151	103.902	201.946	100.561	193.34	212.165	119.032	166.021	186.729
1.28_1108.0093n	384.998	1.28243	34.4986	24.2359	39.3278	30.239	59.972	17.6843	46.6517	51.2202	25.6482	20.1027	18.5109	44.6852	50.0564	45.2113	19.5726	47.2767	71.2275	27.7219	17.5292	32.8606	43.7698	28.828	40.052	37.5752	38.9664	31.5071	28.2992	29.61	22.6584	49.9587	47.9561	14.9697	40.497	33.4419
14.22_722.4073n	767.378	14.2151	3956.4	2263.98	3811.19	2758.97	4546.85	2390.49	4811.15	4723	3021.15	2893.3	2910.71	3839.04	3618.69	4642.89	2199.08	4233.54	3976.1	2709.99	2235.34	2598.91	4268.36	2460.58	3262.03	3334.11	3180.23	3226.85	2659.97	4197.73	2177.58	5140.37	5019.87	2122.05	3508.42	3568.12
14.23_242.6035n	287.575	14.2322	66.6617	71.869	73.8405	47.6302	92.7991	42.9931	104.962	126.692	61.4345	43.9725	68.7696	90.4249	80.8117	85.3181	35.0482	88.41	73.3556	34.2833	19.7419	54.7413	115.801	33.6499	53.3458	70.1855	59.6617	71.6212	52.0547	96.232	27.7004	115.384	120.654	41.6061	86.2084	64.5592
14.23_311.6809n	375.697	14.2322	25.0054	0	21.8375	0	16.8938	0	25.3099	30.0517	6.53317	2.08591	13.4577	19.4277	15.8174	21.7187	0	21.6703	31.1769	4.54755	2.79669	17.8092	14.8825	8.02092	16.8834	10.0039	13.4065	14.7459	0	17.655	4.20271	24.2984	34.0139	8.04334	20.4995	16.1512
14.23_355.6509n	419.667	14.2322	54.7117	47.6076	58.6235	20.5258	61.2825	26.2915	75.8254	71.9386	26.6245	24.9482	33.0448	46.4721	39.8345	57.7098	13.5753	60.2317	51.9901	25.9248	21.8547	32.5417	64.1995	17.1337	42.9095	38.6424	50.4583	40.1993	22.8912	38.1647	13.4922	83.081	62.1068	20.5926	33.2066	37.5709
14.23_670.3765n	715.348	14.2322	1766.1	1037.38	1731.72	1228.93	2118.82	1051.61	2250.54	2204.39	1360.72	1241.14	1340.15	1768.1	1711.74	2120.31	959.849	1870.54	1900.99	1200.53	1049.03	1167.3	2016.54	1119.8	1519.43	1554.94	1455.94	1423.83	1136.8	1894.78	937.722	2373.07	2259.26	900.957	1624.27	1565.02
14.23_526.1643n	286.071	14.2322	7732.39	5346.59	7546.94	5836.94	8506.77	5305.28	9171.92	8903.65	6272.9	6080.96	6152.18	7407.83	7324.03	8720.16	4949.1	8085.07	7971.7	5802.69	5090.6	5605.98	8374.74	5362.05	6714.59	6727.65	6565.22	6402.39	5696.55	7982.88	4930.71	9764.31	9365.53	4727.01	7140.19	7023.51
14.23_396.2051n	221.092	14.2322	30810.2	20653.4	30437.2	23763.9	33948.9	21356.6	35821.1	35490.4	25424.1	24231.9	24727.8	29568.7	28993.5	34302	20008.7	32017.1	31279.2	23188.1	20578.2	22457.8	32939.9	21774.3	26975	27252	26586.3	25883.7	23009.7	31714.5	19651.5	37676.6	37201.6	19255	28251	27883.3
14.31_710.1659n	378.072	14.3123	2725.89	1709.91	2656.61	2036.48	3050.31	1781.77	3266.98	3244.77	2167.54	2127.53	2109.7	2553.95	2591.24	3099.22	1686.09	2959.59	2826.99	1981.5	1722.53	1848.95	2923.62	1806.32	2329.99	2357.13	2255.68	2261.52	1900.33	2857.58	1630.58	3487.28	3388.04	1624.36	2508.68	2457.06
14.31_496.2598n	541.231	14.3123	307642	227382	304887	253565	333507	233502	347739	343115	265403	257212	261576	298339	294946	337468	217929	322625	310866	246599	225279	239813	326734	234292	278235	282258	273581	269024	245566	316596	217374	358807	357625	215280	288787	286021
14.38_764.2129n	405.096	14.3809	1854.22	1340.92	1814.99	1464.94	1985.11	1356.9	2059.92	2004.92	1566.21	1583.27	1585.99	1780.31	1801.33	1997.43	1290.71	1946.55	1886.42	1474.99	1313.65	1472.68	1971.1	1375.9	1647.52	1640.6	1595.68	1607.64	1418.99	1897.17	1237.44	2095.17	2179.6	1235.91	1700.17	1735.1
14.38_660.3318n	625.318	14.3809	403819	346236	401531	372096	412874	354716	417857	420058	381498	376495	380036	397120	397601	416736	335178	406824	406135	363124	343888	359259	411305	351206	388093	391389	386999	384016	364504	406702	339194	418238	425783	333163	393107	391540
14.38_974.4617n	939.448	14.3809	1186.58	645.761	1156.61	814.165	1276.49	712.677	1288.42	1378.36	919.059	869.136	852.744	1086.74	1140.31	1323.28	621.274	1246.43	1150.64	811.688	663.03	752.637	1250.18	698.518	976.428	1012.68	951.623	945.434	769.234	1234.17	627.526	1346.49	1363.03	592.941	1067.23	1008.75
14.38_638.3504n	603.337	14.3809	18497.4	15407.8	18168.8	16572.1	19647.1	15746.5	20895.9	20090.7	17075.8	16658.3	16944	17931.1	18023	19915.9	14757.9	19069.3	20329.9	16234.1	15371.8	15927.8	19273.5	15468.8	17262.8	17501.9	17374.1	17311	16142.9	19173.3	15031.7	21602.8	20779.4	14725.9	17918.7	17676.5
14.38_634.2548n	340.117	14.3809	8026.21	6391.16	8005.33	6871	8245.27	6461.06	8461.19	8512.74	7253.08	6989.24	7033.78	7773.23	7721.56	8363.28	6254.64	8117.66	7954.52	6796.29	6338.81	6747.49	8274.57	6522.31	7344.91	7414.74	7314.88	7245.48	6796.18	8029.09	6185.69	8621.88	8743.32	6111.79	7615.79	7558.31
14.55_568.3676n	307.173	14.5523	44552.1	34340.6	44556.7	37270.5	47996.3	34997.5	50221.8	49797.1	39243.1	37924.4	38449.5	43413.7	42914.4	48782.5	33213.9	46414.6	45516.1	36956.3	34124.9	35971.4	47376.4	35195.1	41082.8	41274.4	40299	39584.9	36454.6	45781.2	33600	51684.7	51236.6	33067.6	41981.2	41938.7
14.55_316.6368n	380.653	14.5523	34.6721	18.3214	31.889	29.7406	51.1936	20.7724	56.8475	47.0157	27.0694	29.8766	23.5467	40.2102	47.5535	32.6535	29.11	43.7948	46.7168	26.5307	20.9038	24.6138	36.8765	20.6879	32.4613	25.2501	32.9659	30.7979	14.2381	42.5874	17.7131	48.0365	53.6388	19.5211	37.085	31.1072
14.55_881.5411n	926.512	14.5523	214.877	124.617	246.068	136.725	250.681	129.012	299.826	275.786	164.383	155.798	163.25	192.986	201.142	277.458	121.441	263.381	216.156	156.803	108.979	153.111	275.431	145.872	174.38	198.452	170.66	157.174	146.844	249.403	125.381	297.212	258.989	98.26	213.51	192.824
14.31_564.2497n	609.221	14.3123	1096.03	672.835	1041.19	762.349	1237.37	685.469	1273.47	1303.76	841.245	828.183	806.578	1022.1	1025.46	1201.92	633.766	1156.07	1103.79	737.338	665.079	734.619	1187.27	695.699	928.915	909.147	889.38	857.613	728.781	1130.75	614.363	1387.36	1354.01	602.232	967.302	948.502
14.31_998.5422n	1043.51	14.3123	2954.44	1412.12	2922.44	1861.81	3657.53	1543.43	4034.75	3866.79	2058.31	1915.61	2006.05	2826.47	2706.94	3654.94	1349.11	3372.9	3112.39	1797.17	1437.77	1656.99	3444.04	1560.21	2342.1	2400.93	2234.81	2162.26	1724.85	3237.99	1319.31	4401.87	4125.74	1338.03	2571.4	2573.08
14.31_874.4092n	839.395	14.3123	1282.89	685.617	1293.74	899.245	1433.73	770.799	1533.81	1490.67	981.409	911.802	931.86	1204.96	1169.11	1479.62	673.124	1356.34	1333.77	829.842	666.948	790.918	1378.19	735.575	1047.44	1033.23	1042.68	1004.57	799.986	1300.14	686.573	1641.86	1573.53	655.179	1157.47	1094.23
14.31_592.2224n	557.209	14.3123	274.455	125.291	254.572	179.658	308.778	146.072	318.832	323.14	154.636	178.703	191.372	222.836	221.433	298.3	117.937	254.097	271.794	167.057	145.913	143.404	283.8	156.361	219.835	212.934	203.065	189.417	170.726	258.735	137.164	341.04	346.121	104.259	205.725	206.395
14.84_636.3046n	341.142	14.8439	1483.1	1062.65	1512.07	1197.17	1640.27	1104.36	1766.05	1727.82	1227.04	1173.37	1250.71	1438	1442.86	1694.58	1021.02	1602.95	1535.89	1144.25	1016.65	1081.52	1595.88	1112.15	1325.79	1299.17	1311.38	1282.63	1135.28	1564.18	1061.27	1803.47	1721.4	1001.21	1384.82	1379.68
14.31_480.2940n	525.265	14.3123	1.27775e+06	1.01071e+06	1.27199e+06	1.10065e+06	1.35325e+06	1.03697e+06	1.40798e+06	1.39288e+06	1.14464e+06	1.11447e+06	1.12994e+06	1.24841e+06	1.23965e+06	1.36998e+06	976164	1.32035e+06	1.29077e+06	1.07686e+06	1.00259e+06	1.05388e+06	1.33663e+06	1.03506e+06	1.1865e+06	1.20036e+06	1.17307e+06	1.15771e+06	1.07291e+06	1.30131e+06	974843	1.43729e+06	1.42953e+06	967744	1.21798e+06	1.2121e+06
14.22_522.1976n	487.184	14.2151	89767.4	63065.9	89033.4	71314.7	98003.4	65335.7	101776	99957.7	75688.3	73437.5	74149.3	87197.2	86307.1	97692.5	60518	92855.8	91307	69645.2	62587.3	67562.1	95075.9	65961.7	79719.4	80477.3	78608.1	77485.2	69281.9	91933.4	60020	105974	104985	58657.8	83377.9	82333.6
1.51_224.0723n	135.025	1.50528	348.233	35.059	300.113	96.1516	133.295	39.0261	18.1938	371.211	172.188	37.6289	137.102	190.538	12.4638	66.0357	248.836	326.294	599.04	118.967	135.996	210.788	738.329	137.551	479.11	302.233	158.672	180.183	369.89	229.035	137.384	250.26	258.597	153.775	176.815	188.434
1.51_223.5236n	188.51	1.50528	117.966	27.4605	112.02	44.6444	74.7485	32.1746	21.0822	138.864	64.9107	27.9448	60.1532	82.8499	12.1411	48.618	81.9467	108.273	132.337	57.1525	56.6569	77.8727	147.577	59.9669	125.189	109.135	78.6456	68.7248	94.8202	94.8542	50.9065	120.88	123.696	57.838	87.3482	79.8919
1.51_322.0053n	183.992	1.50528	190.658	120.68	197.644	110.881	177.377	51.7207	94.757	182.587	125.807	134.768	121.371	119.806	102.257	153.002	149.048	232.977	163.741	110.147	60.1509	156.587	199.893	115.667	182.043	152.518	121.412	117.372	120.153	176.93	92.3537	223.79	231.317	99.9421	163.091	141.463
1.51_268.9910n	233.977	1.50528	185.23	119.944	196.506	134.18	236.972	107.963	160.722	239.177	166.69	145.532	167.866	182.552	93.1094	222.341	111.871	229.001	225.726	136.545	113.014	116.663	234.129	116.372	155.439	188.151	124.599	163.052	169.47	240.854	117.696	202.941	214.796	111.683	169.443	162.097
1.28_725.0031n	374.5	1.28243	313.014	162.762	315.058	227.108	348.861	120.877	310.596	307.827	226.95	150.325	216.963	281.177	269.304	417.465	235.51	396.194	394.549	240.868	149.233	288.251	291.12	216.76	338.106	266.751	280.714	271.327	153.588	350.083	187.449	411.721	394.871	187.597	280.922	268.212
1.51_503.0084n	274.493	1.50528	244.71	60.1763	239.312	107.55	156.064	88.6873	66.2255	306.207	168.666	63.9614	142.547	181.771	47.702	91.5542	197.828	213.059	319.408	133.272	147.997	162.551	379.546	146.781	272.074	260.326	155.841	173.394	256.513	188.141	149.721	272.615	252.434	146.879	188.238	191.789
1.51_253.9856n	298.957	1.50528	148.882	84.228	164.237	108.556	179.239	83.7	109.146	193.297	95.3632	92.3322	103.875	123.377	125.512	156.073	85.2375	169.026	155.793	106.469	96.2038	109.938	142.521	94.997	125.662	129.072	131.871	111.544	90.1914	145.802	92.5416	151.259	189.801	101.631	141.122	122.742
1.51_337.5060n	302.492	1.50528	14.7995	2.17677	6.9397	2.33629	5.44917	0	0	18.6535	2.53801	0	2.80817	5.34184	0	2.36613	6.90288	14.1557	22.5831	0	3.08809	4.19945	17.7432	4.43896	23.6935	6.63893	8.3981	6.98334	6.38559	5.49862	8.66896	9.11879	15.0448	2.24261	5.88916	3.46649
15.34_696.3855n	371.182	15.3354	20950.2	18036.9	21091.4	18767.9	22178.3	18206	22505	22387.4	19578.8	19249.4	19295.8	20732.1	20798	22136.9	17555.9	21460.6	21206.5	18873.5	18099.8	18487	21709.3	18313.7	20029.9	20206.4	19873.4	19786.1	18855.6	21039.3	17667.4	22824.9	22770.7	17780.1	20303.2	20387.2
1.51_623.9948n	323.996	1.50528	44.7867	6.20865	46.9689	11.8101	23.6352	5.98937	0.525153	57.8912	21.958	3.69265	21.194	20.5646	1.56088	15.7048	49.9719	46.8455	86.3369	16.5409	12.4321	35.6168	75.5271	26.461	63.5005	46.0826	24.8434	21.3103	47.6881	26.7823	26.5855	50.5285	38.8261	32.3397	26.1274	26.7846
1.51_590.0158n	317.997	1.50528	56.1694	5.43688	49.8794	20.838	37.7045	82.1209	4.56837	53.7267	22.1731	8.84421	28.9603	42.1375	12.3148	35.9951	27.0774	69.5532	83.127	14.7255	18.1208	14.8235	75.4775	13.9169	55.7271	46.8795	79.2313	37.2723	41.1696	79.624	20.6843	42.2571	72.2126	18.514	32.8349	33.825
15.37_296.2358n	341.207	15.3697	8872.17	6320.53	8913.35	7071.92	9698.75	6428.58	10336.6	10288.9	8010.79	7034.1	7408	8566.82	8475.64	10154.4	6207.77	9353.01	9031.93	6878.16	6204.19	6581.31	10043.5	6467.87	7769.26	8205.55	7657.67	7608.51	6939.76	9243.79	5985	10860.1	10598.8	5969.49	8296.19	8213.88
1.51_311.5033n	276.489	1.50528	30.3587	5.22406	22.6744	9.59065	23.0148	1.86264	7.80016	36.333	11.9129	0	10.1985	19.8268	0	12.3444	12.7804	31.6008	36.6252	8.55925	7.52794	19.4798	48.7468	14.2474	23.8734	21.8006	12.6292	10.0355	21.8347	19.6927	9.40512	23.3153	31.2937	7.71308	11.9806	14.1708
15.52_960.4460n	503.212	15.5241	272.794	170.767	267.108	236.201	310.223	183.808	390.948	321.422	229.333	197.908	233.056	282.831	257.848	335.389	174.051	300.337	321.491	201.67	186.698	181.696	301.086	211.741	254.878	239.073	247.972	225.786	209.124	307.074	176.969	379.765	366.526	173.271	256.555	241.813
15.54_860.3925n	453.185	15.5412	2332.84	1551.97	2222.72	1799.3	2497.6	1575.58	2609.36	2624.9	1882.7	1816.07	1859.19	2208.9	2206.92	2472.84	1423.59	2500.68	2231.65	1704.18	1530.6	1634.61	2452.67	1626.51	1969.81	1990.46	1992.47	1929.81	1655.78	2432.07	1471.89	2819.4	2742.83	1496.66	2044.73	2066.91
15.52_844.4407n	889.412	15.5241	1699.73	1034.97	1638.41	1220.13	1937.25	1013.15	2033.6	1954.29	1355.13	1218.22	1267.4	1652.79	1560.35	1922.22	972.442	1842.92	1761.2	1238.16	1037.8	1124.53	1819.63	1076.33	1382.86	1426.71	1395.01	1439.33	1178.06	1801.65	1001.01	2249.74	2104.15	924.507	1510.39	1466.58
1.51_734.0135n	389.996	1.50528	115.718	16.1797	95.5594	24.2725	62.8043	11.4904	11.1823	155.395	61.1961	24.4877	44.6991	63.5386	2.80656	46.5085	70.7418	138.747	220.747	42.443	47.035	57.8288	195.746	35.6795	101.168	101.987	49.9255	67.6564	110.784	110.312	49.2794	104.939	89.6731	47.6752	64.8001	59.9896
1.51_763.9338n	404.956	1.50528	38.658	4.21556	38.9994	16.257	30.9395	11.7793	13.3378	50.6013	25.2121	7.70584	17.264	28.4218	2.07515	22.5316	21.5653	47.6442	77.8258	13.1393	19.5378	23.2358	69.2281	21.7141	55.9517	42.2228	24.307	26.5257	27.9604	40.9358	10.5495	41.9214	34.414	13.3755	23.9076	26.8078
1.51_866.1077n	445.052	1.50528	102.15	0	76.4177	4.98298	12.0392	0	0	116.405	36.3773	0	22.2363	34.4119	0	0	72.7735	70.5252	321.016	12.2631	23.7298	42.6224	422.216	22.4986	205.32	93.4455	7.27386	36.3819	174.07	46.0999	15.4044	51.6284	58.7647	17.3041	23.0921	43.1277
1.51_882.0765n	464.027	1.50528	1060.18	32.7988	893.583	148.841	216.083	67.5625	7.39192	1207.89	411.247	27.9552	316.841	462.323	8.88094	56.0934	840.194	725.3	2702.26	231.241	334.718	527.572	3179.96	355.095	1836.79	1183.39	298.516	463.938	1620.32	483.593	350.558	600.883	656.113	369.156	436.571	516.014
1.51_855.9931n	439.995	1.50528	27.5405	0	14.7496	1.70418	9.54757	0	0	34.0202	15.3963	0	22.5482	8.64254	0	4.55159	11.2114	29.3926	145.228	7.5215	0	7.67969	110.265	2.86888	23.1899	38.9305	3.72336	3.02771	64.4217	16.8808	1.59264	8.27431	10.8376	2.95221	8.0504	10.1436
1.51_510.1543n	555.125	1.50528	72.9855	0	49.1434	5.9664	8.53239	0	3.0764	80.2142	15.9034	1.93738	8.32703	22.1673	0	0	33.8689	70.6561	218.016	8.43329	11.1028	28.6793	331.293	13.1727	126.307	43.4131	5.41895	16.9593	87.1754	31.7315	15.0161	26.4066	27.0418	13.4291	18.4596	16.3132
1.51_752.0193n	388.008	1.50528	116.379	9.6416	89.6233	16.4375	44.3838	5.09723	6.76365	124.19	59.623	14.6371	48.8969	54.6937	2.7402	25.8183	80.4747	121.254	289.493	31.4715	29.9868	57.97	268.809	42.2128	161.815	109.252	39.8014	54.1141	137.324	77.2623	31.5786	94.3897	84.2818	53.8652	44.3606	60.0323
15.93_724.3971n	769.368	15.93	94149.3	73481.8	93726.4	79161.3	99856.8	74733.7	103439	102034	83536.1	81597.4	82101.8	91434.7	90864.2	100798	71318.8	96539	94432.5	79128.3	72532.4	76168.6	98253	75121.5	86332.2	87511.1	85785.5	84493	77527.2	94998	70455.4	106765	105499	70115.8	89268.1	89303
15.93_766.4433n	731.429	15.93	11691.8	7803.36	11625.9	9049.68	12989.3	8215.46	13530	13234.4	9526.19	9100.04	9378.69	11095.2	11139.2	13083.2	7549.64	12117.9	12223.3	8899.15	7781.16	8460.6	12467.8	8211.74	10312.9	10474.7	10004.4	9829.74	8759.91	12183.3	7485.36	14306.3	14026	7346.18	10753.3	10804
16.00_732.5222n	796.538	15.9986	1413.95	867.138	1437.73	1057.41	2628.97	908.04	1709.4	1634.16	1100.64	1031.44	1103.92	1340.93	1288.96	1598.93	820.194	1451.81	1440.33	1025.3	900.595	1021.92	1504.93	905.529	1207.92	1195.12	1189	1136.65	1057.64	1467.3	856.174	1808.02	1708.15	837.242	1266.42	1273.57
16.02_738.3771n	392.178	16.0157	1029.42	723.632	991.262	754.659	1115.19	734.963	1134.98	1135.12	838.34	800.228	838.955	938.669	940.886	1142.45	663.664	1102.73	983.61	786.78	691.426	714.682	1089.52	734.848	917.473	883.224	914.096	842.538	792.475	1086.04	708.229	1213.84	1204.3	665.401	926.585	880.068
16.02_624.3399n	335.159	16.0157	35814.4	27971.7	35524.6	30354.3	37789.7	28475	39858.4	39389.6	31651.1	30795.3	31285.4	35151.6	34317.4	38396.2	27251.8	36725.5	36113.5	30202.8	27812	29119.5	37793.9	28776.3	32715.1	33066.9	32617.8	32120.3	29836.7	36048.9	27098.8	41082.7	40432.2	26910.1	33874.4	33673.8
1.51_210.0578n	255.029	1.50528	146.821	23.3918	131.711	37.2832	94.8528	31.3624	20.3424	143.858	86.6401	26.5706	57.445	87.623	4.00716	37.262	85.3883	161.65	726.837	63.7189	37.9733	91.0409	194.563	63.1721	161.734	115.378	91.9949	78.5572	114.029	122.284	62.7588	107.929	135.983	55.5046	61.7415	77.7346
16.10_499.8346n	563.85	16.1015	65.1258	18.9843	67.4934	41.2351	160.881	36.3966	72.4519	63.4152	46.0852	25.7453	45.0313	61.7598	48.8504	81.2575	33.0585	57.9309	68.0999	37.4687	26.1475	30.933	57.4257	46.933	43.278	54.1684	47.1053	43.6431	38.0332	54.793	25.7656	57.9624	67.0202	35.1923	50.6325	66.586
16.10_598.3066n	311.152	16.1015	749.722	476.977	709.84	539.065	742.832	553	832.422	805.471	591.059	536.473	544.533	704.009	697.516	790.393	446.623	780.106	716.098	541.382	465.108	501.256	748.721	550.998	607.953	567.833	596.212	571.966	540.034	760.906	497.444	867.656	807.217	481.073	635.497	653.932
16.15_565.8747n	629.89	16.153	152.59	64.501	158.808	93.2136	284.816	81.9654	157.481	169.836	108.607	102.942	113.485	138.137	135.747	211.731	67.3936	153.483	135.248	96.4158	72.882	103.953	148.274	79.3502	100.421	112.858	117.611	133.042	75.427	138.317	85.1705	202.403	181.359	82.0303	132.983	132.05
1.62_348.9716n	412.987	1.61957	164.482	136.168	185.937	115.236	202.912	101.693	102.142	177.605	118.84	160.857	116.472	140.555	64.082	200.558	99.6087	266.604	293.91	38.1373	29.2399	57.5269	191.129	36.3507	75.0158	143.962	63.7778	144.533	163.923	229.971	91.9466	208.551	198.463	90.1035	131.585	141.997
16.29_355.1909n	189.594	16.2901	340.819	213.724	366.072	258.573	369.434	224.903	453.284	386.957	256.506	255.176	264.191	296.666	344.883	407.509	217.702	368.389	390.181	239.207	213.65	240.74	384.565	235.227	298.663	312.084	269.395	272.987	242.679	318.583	208.548	498.106	406.744	214.971	331.594	290.447
1.28_325.5213n	370.493	1.28243	45.6209	22.9915	42.4892	28.4836	60.4424	18.3353	37.1555	40.2406	34.1756	22.1357	25.4821	41.9762	37.1108	48.5565	29.0926	54.5402	38.345	25.9073	15.0413	37.7642	34.9335	27.4637	38.5941	24.2803	43.4466	36.3561	17.6973	42.6723	20.639	39.278	52.7748	28.8349	43.2583	37.0223
1.64_700.0351n	249.007	1.63672	394.36	319.859	447.854	273.269	411.859	343.7	258.709	333.519	279.565	253.586	287.416	379.935	219.902	362.97	217.484	457.907	387.935	120.552	162.432	144.251	264.458	96.4543	168.519	304.961	194.795	340.065	324.106	439.049	227.379	384.585	423.597	252.705	326.352	334.309
1.64_477.0917n	261.535	1.63672	500.341	407.174	653.32	291.783	480.314	454.09	236.928	381.766	312.92	233.894	339.255	465.624	184.057	364.644	285.392	662.759	475.462	91.3182	139.666	129.069	285.643	118.737	166.192	328.77	170.876	413.745	434.084	607.291	317.537	407.894	409.993	328.261	409.722	374.108
16.41_352.7300n	397.701	16.4102	58.6953	35.9791	83.0856	67.1938	86.5236	34.7557	95.5012	83.0732	67.3301	25.8356	54.9772	69.3981	41.4422	72.043	34.2648	65.8348	78.0743	32.6644	24.6755	47.4185	83.8425	26.8927	34.7717	75.5192	51.6922	40.2702	53.9732	99.3945	34.8425	79.6535	95.069	17.4422	79.6703	57.5606
16.41_403.7659n	467.782	16.4102	47.9713	16.9058	76.7497	54.7066	52.5723	50.6479	75.7108	99.6994	61.9263	54.1844	39.0426	69.165	51.169	60.8971	22.8134	65.857	70.7876	34.6856	18.9769	38.6245	91.9228	45.4274	62.1867	31.5103	56.8769	31.536	42.5531	80.6716	47.8969	77.3201	71.2175	22.9056	52.6621	82.151
16.41_1014.6176n	1059.59	16.4102	1175.93	662.702	1228.42	854.847	1335.95	737.703	1485.38	1528.67	947.153	886.625	886.181	1156.3	1141.53	1422.61	642.649	1260.12	1257.61	822.967	698.31	746.938	1375.52	740.329	979.826	1007.71	960.468	932.278	800.254	1266.27	655.59	1643.59	1540.13	635.88	1106.99	1069.09
16.43_329.7071n	374.678	16.4274	365.937	189.704	347.148	265.668	477.622	218.475	444.942	379.405	285.942	265.163	247.295	354.167	331.896	417.445	199.742	351.393	404.144	240.639	198.163	218.713	365.463	227.6	344.628	321.825	292.321	336.374	246.441	396.76	200.414	477.498	442.909	162.148	327.896	299.948
16.43_459.7212n	424.707	16.4274	318.857	192.939	304.677	232.33	310.471	182.592	366.189	366.447	246.537	229.26	257.6	312.419	306.129	334.052	189.465	334.479	311.576	210.96	185.243	215.817	377.026	199.969	275.22	293.306	263.316	246.09	192.078	293.73	156.213	439.865	361.359	164.621	249.134	272.519
16.43_492.8121n	537.783	16.4274	24.181	14.4732	11.8995	17.5833	12.2481	8.63358	33.2447	21.9593	11.9091	13.8061	7.92026	29.0563	16.5711	28.3306	4.57343	10.4578	17.5468	15.8864	11.2091	22.1738	37.7988	10.1714	21.0917	22.5216	10.0415	21.3475	10.7169	45.1147	5.42665	31.0619	45.9179	18.7266	12.9095	30.7296
16.43_586.8574n	650.873	16.4274	77.8256	65.8771	61.5729	58.8207	59.2618	58.2823	104.406	129.698	63.9222	55.5474	66.0462	78.9902	83.0718	111.461	55.8642	127.117	99.2803	50.1818	55.7581	43.696	89.3751	53.1804	94.9541	68.0485	55.4739	48.0151	57.9513	93.6262	22.1579	116.095	144.447	45.2952	70.231	70.9159
16.43_715.4123n	680.398	16.4274	20390.4	14823.7	20273.8	16306.4	22177.7	14945.9	23208.7	22943.9	17438	16778.6	16899.5	19766.8	19710.1	22364.6	13961.7	21292	20695.5	15981.7	14377.5	15562.6	21833.6	15244	18276.5	18572.5	17920.2	17737.3	15909.7	20816	14085.8	24393	23832.2	13925	19055.5	18861.5
16.43_1044.6014n	1009.59	16.4274	604.104	317.551	621.473	427.55	748.484	378.557	875.334	767.585	495.79	432.344	512.699	589.896	587.107	695.728	313.458	662.518	603.484	399.159	411.8	397.641	646.561	383.403	521.721	556.931	446.147	500.39	434.36	657.796	298.248	809.085	852.95	336.288	605.625	574.023
16.43_1050.5912n	1095.56	16.4274	1457.78	928.017	1514.17	1082.27	1610.2	998.2	1703.2	1718.2	1193.46	1043.52	1121.58	1381.67	1391.59	1652.42	829.083	1478.65	1528.82	1025.01	918.976	980.252	1616.84	946.786	1222.19	1225.02	1237.53	1179.38	1035.66	1526.94	839.748	1802.43	1767.11	850.427	1332.28	1336.28
16.44_442.1891n	244.084	16.4445	641.764	425.252	648.837	473.495	673.652	448.949	757.322	696.781	511.383	465.36	525.422	617.234	623.743	731.683	406.432	673.934	646.844	485.863	429.002	493.374	663.385	432.465	523.966	559.18	565.019	534.22	483.312	642.43	427.523	729.797	770.419	392.618	532.444	593.678
16.43_1053.5747n	1018.56	16.4274	3931.92	2402.59	3919.4	2892.25	4293.19	2570.96	4457	4529.5	3184.55	3037.82	3021.61	3753.28	3846.85	4491.99	2333.34	4162.35	3925.15	2793.12	2443.15	2726.49	4229.07	2638.07	3319.19	3433.57	3298.69	3293.05	2767.7	4155.2	2356.37	4738.79	4852.44	2274.91	3500.46	3423.18
16.51_522.3421n	284.16	16.5074	12536.9	8646.52	12456.9	9784.05	13799.7	8798.78	15009.8	14481	10306.6	9911.55	10092.4	12109.7	11871.5	14301	8268.28	13243.8	12807.2	9459.74	8418.62	9328.58	13584.2	8935.55	10867.6	11076.6	10737.4	10530.4	9396.74	12883.6	8168.53	15851.7	15140.5	8084.44	11531.5	11322.2
16.52_566.3903n	611.361	16.5245	8467.02	5739.86	8340.12	6488.75	9317.71	5938.26	9793.06	9695.38	6914.27	6503.19	6807.51	8106.92	7987.73	9438.06	5474.44	8659.9	8858.34	6456.19	5673.52	6149.72	9172.03	6051.34	7466.52	7621.02	7090.7	7055.89	6317.52	8653.75	5457.48	10490	10130.2	5365.95	7634.66	7532.32
16.43_966.6402n	1011.61	16.4274	1310.24	699.337	1432.19	873.775	1527.6	688.481	1812.77	1617.91	1027.4	898.258	922.87	1234.09	1240.26	1680.81	622.834	1478.39	1459.3	880.161	679.949	832.634	1425.32	811.647	1007.08	1072.74	1128.22	898.557	798.364	1435.64	626.081	1990.94	1688.77	647.925	1180.2	1212.77
16.43_952.6368n	997.608	16.4274	1486.83	830.265	1526.85	1014.1	1810.99	856.867	2028.75	1944.51	1121.35	1125.69	1140.85	1432.16	1451.86	1892.38	774.55	1620.1	1632.02	1044.39	847.776	978.667	1634.8	940.488	1227.84	1304.45	1306.45	1243.11	976.33	1617	820.546	2077.8	2040.87	820.16	1378.35	1397.03
16.43_1020.6066n	985.593	16.4274	1565.56	994.937	1648.09	1150.41	1851.69	1018.9	2097.38	1860.71	1282.81	1175.28	1231.78	1600.09	1499.25	1762.78	924.341	1717.59	1765.59	1118.52	956.574	1071.31	1805.99	1094.22	1356.99	1437.16	1272.22	1270.94	1089.47	1636.72	929.051	2207.82	2095.96	862.061	1350.33	1425.34
16.43_1005.6012n	970.587	16.4274	2508.4	1185.6	2493.29	1494.75	2895.9	1319.01	3243.62	3252.48	1693.68	1603.69	1575.12	2324.76	2294.22	3032.88	1126.55	2658.73	2429.09	1511.08	1233.83	1353.1	2794.39	1253.09	1887.72	1996.06	1843.5	1830	1514.06	2532.78	1054.76	3216.75	3155.15	1077.29	2052.07	2042.63
16.70_583.9082n	647.924	16.6959	69.3595	23.0756	60.2788	51.0883	89.0078	29.0696	78.7041	81.0515	41.2039	48.4727	48.4616	82.9138	74.6043	88.9995	24.1277	44.9595	43.6014	41.025	40.2875	34.2664	98.7327	39.7306	58.3379	77.5997	59.5809	42.7332	33.2556	83.8841	22.8451	134.669	74.1805	16.8784	54.019	52.8795
16.71_1052.5919n	549.285	16.7132	5471.04	3769.07	5454.5	4194.74	6042.84	3957	6348.71	6139.59	4494.22	4377.1	4442.45	5393.58	5222.82	6024.03	3624.69	5760.68	5785.55	4147.69	3722.27	4053.03	5904.73	3971.57	4823.86	4856.24	4809.6	4637.86	4070.34	5521.79	3581.32	6848.51	6484.74	3541.15	5159.76	4977.03
16.73_284.0906n	329.062	16.7303	85.9754	45.4937	69.6939	34.1031	70.8851	47.3526	94.3792	96.2061	53.0577	44.4845	52.2313	60.9546	63.9016	84.6351	37.9466	71.5639	78.8138	46.3366	53.0999	48.4542	88.9215	46.1041	69.6886	76.8226	53.0493	49.992	42.8251	85.9213	34.2153	95.5662	99.5638	57.5755	62.6424	64.418
16.75_748.9874n	813.003	16.7475	138.72	50.8074	165.248	122.186	168.506	56.4412	146.238	180.911	98.4689	115.033	87.242	127.132	128.324	142.652	47.1604	150.439	131.302	88.208	76.2052	98.8242	134.974	78.2147	71.3111	107.372	92.0428	90.1879	96.8164	175.918	58.0999	198.739	170.597	67.2253	117.129	108.652
16.80_994.6046n	959.591	16.7989	5860.77	3202.86	5583.41	3784.73	6114.68	3215.5	6703.8	6647.01	4238.06	4141.12	4191.56	5231.67	5188.38	6362.67	2931.12	5883.84	5894.47	3821.31	3052.7	3654.46	6062.22	3348.74	4569.95	4821.94	4312.39	4264.37	3702.42	5925.42	2686.98	6999.6	6958.66	2783.87	4889.09	4897.85
16.80_952.5373n	499.258	16.7989	31619.6	22355.9	30988.1	24859.7	33936.5	22665.8	35518.7	34985.3	26344.6	25505.7	26017	30251	29910.8	34366.3	21446.1	32479.2	31874.9	24127.4	21645.1	23476.8	33510.1	23024	27724.6	28268.1	27451.8	27023.8	24006.4	32037.4	21171.5	37636.9	36598.3	20975.2	29054.3	28829.8
16.82_614.3906n	579.377	16.816	19288.9	12627	19142.6	14345.4	21562.4	13152.6	23207.1	22893.9	15591.5	14952.1	15270.8	18526.6	18277.2	22241.2	12143.6	20263	19487.9	14270	12493	13630.4	21082.3	13238.8	16651.2	17018.9	16227.8	16045.4	13913.6	19933.7	11968.8	23347.9	23852.8	11742.3	17464.4	17587.8
16.70_570.9253n	615.896	16.6959	89.1969	38.3683	79.8472	81.7765	92.3606	47.0991	86.2601	136.737	51.4624	59.5646	63.7921	67.671	85.6386	118.868	40.6299	108.567	105.19	37.5802	31.7132	70.3667	109.562	26.5942	73.6065	48.2546	67.5943	66.1916	45.1836	105.612	45.232	104.943	107.558	37.9589	67.2761	68.0936
16.85_942.6465n	907.633	16.8503	12621.1	7234.93	12387.6	8740	14257.5	7812.03	14809	14792	9429.33	9208.83	9335.31	12123.1	11704.7	14339.9	6883.18	13273.5	12640.8	8673.66	7161.88	8178.43	13484.2	7907.18	10507.8	10706.2	10231	9905.7	8697.36	13092.3	6961.38	15751.8	15349.1	6671.33	11321.6	11118.7
16.43_850.6037n	895.575	16.4274	2809.18	1349.28	2770.92	1714.47	3351.23	1489.61	3582.03	3433.91	1951.36	1762.04	1778.37	2603.13	2459.29	3215	1267.59	3012.04	2818.41	1683.79	1222.56	1641.07	3138.45	1461.86	2268.6	2182.58	2036.65	2137.49	1762.48	2872.03	1282.1	3897.76	3656.33	1208.44	2307.27	2361.14
16.92_852.4777n	449.228	16.9189	15981.1	11857.8	15737.3	13169.6	17167.6	12290.1	18557.5	17588.5	13637.7	13175.7	13488.2	15656.8	15557.7	17233.8	11373	16143.6	16361	12820.4	11825.3	12597.3	16987.6	12056.5	14032.5	14436.6	14209.6	13876.9	12572.6	16046.1	11445.3	19146.8	18412.8	11351.3	14724.7	14739.5
16.92_840.5512n	904.567	16.9189	20120.2	13625.3	19676.5	15440	22055.6	14123.1	23512.5	22943.7	16475.9	15647.1	15985.8	18959.9	19208.9	22308.5	12735.4	20555	20344.8	14755.6	13132.8	14452.1	21529.8	13775.8	17387.2	17735.6	16923.6	16836	14986.6	20604.3	12610.3	24313.8	23706	12331.4	18335.1	17993.4
16.43_894.6164n	939.588	16.4274	25028	19089.6	25455.3	20421.3	28331.4	18500.9	29360.2	27812.6	22057.1	21069	21607.2	24852	24329.5	27534.5	17833.7	26209.6	25080.4	20370.2	17698.6	19327.4	27554.5	19535.9	23238.8	23390.8	22547.6	21824.5	19601.9	25480	17799.9	30058.9	29694.5	17423.7	23524.6	24123.5
16.43_972.6181n	937.604	16.4274	2309.77	1264.32	2288.66	1635	2680.06	1359.67	2862.03	2763.25	1672.39	1682.8	1623.24	2179.45	2068.81	2737.17	1173.67	2451.7	2220.42	1516.05	1203.19	1385.4	2529.33	1325.29	1899.57	1880.27	1937.18	1835.22	1503.86	2389.41	1141.63	3013.48	2771.3	1155.82	1962.25	1968.74
16.43_746.3594n	791.331	16.4274	376.687	213.725	415.977	283.421	466.391	239.253	501.274	477.014	290.709	312.356	279.443	369.232	328.38	537.358	218.515	435.664	361.765	256.6	248.279	249.913	442.817	242.133	360.86	376.798	283.725	288.744	279.827	431.473	208.021	542.71	465.957	205.277	343.807	331.487
17.07_1216.6205n	631.299	17.0733	1096.48	689.114	1111.44	871.428	1274.07	743.847	1232.19	1316.54	923.699	922.062	995.397	1027.21	1040.96	1233.25	686.094	1136.41	1078.11	831.077	708.899	770.1	1237.69	771.357	975.083	958.257	926.684	892.288	784.053	1135.69	693.238	1409.91	1378.29	631.873	1001.89	972.423
17.09_536.3871n	581.358	17.0904	57404.4	38391.1	56421.6	43650	63459	39495.6	66936	65782.9	46415.7	44673.8	45661.2	54984	53997.2	64266.7	36650.7	59711.2	58161.3	42751.4	37696.4	40979.8	61827.8	40261.5	49400.8	50533.3	48374.3	47620.9	42313.3	58997.5	36334.3	71216.3	68977.3	35863.8	52057.5	51471
17.11_423.8089n	487.825	17.1076	338.391	219.841	397.841	240.734	360.69	221.076	311.78	478.055	275.876	265.394	272.217	339.736	341.557	368.406	195.871	380.796	359.997	238.774	211.02	210.164	317.167	222.216	337.662	281.248	285.724	286.968	257.453	407.953	214.026	380.41	350.913	211.823	305.356	246.832
17.12_489.8491n	553.865	17.1247	378.771	201.658	283.017	258.171	377.826	195.447	386.015	327.94	277.614	232.583	246.627	313.495	304.407	352.52	205.483	402.408	425.044	245.281	179.461	221.253	361.777	231.367	318.028	265.677	315.632	272.228	221.734	375.14	200.789	428.68	460.153	162.297	280.907	259.416
17.14_577.9036n	641.919	17.1419	486.014	232.957	478.099	339.94	511.738	268.395	564.617	519.855	321.335	340.164	380.603	490.638	469.447	587.563	276.925	539.738	485.743	338.889	225.543	341.8	518.771	319.452	403.964	402.956	333.258	396.754	326.83	520.306	227.102	577.299	476.469	246.305	419.945	359.933
17.14_555.8900n	619.906	17.1419	301.705	163.433	286.055	230.442	290.423	121.336	339.577	406.879	204.509	200.797	175.772	255.401	244.881	276.456	137.26	298.112	347.763	196.198	153.61	157.114	268.963	191.734	302.416	251.706	198.244	203.353	196.409	300.372	131.644	300.878	347.272	154.002	276.033	241.128
17.12_1000.7208n	1045.69	17.1247	1793.42	916.533	1599.42	1026.86	1983.55	1109.72	2023.68	1958.09	1265.79	1138.6	1203.07	1578.53	1410.7	1835.13	901.159	1682.28	1785.92	1165.19	805.769	1070.97	1850.37	953.319	1220.23	1410.5	1144.85	1192.31	1021.71	1536.23	803.303	2067.75	1839.61	843.785	1339.15	1453.8
17.21_437.3284n	501.344	17.2105	28134.1	19887.3	28053.1	22714.2	33132.3	20646.5	39087.1	36290.4	24549	23401.1	24002.8	28750.1	28034.2	35814.6	19025.8	30076.7	28704	22392.7	19239.2	21215.8	31692.1	20752.8	26158.3	27168.3	24954.4	25028.7	21864.9	29525.1	18875.6	33477.9	37709.2	18420.6	27265.1	30626.1
17.12_468.1994n	433.186	17.1247	14033.2	9222.82	13596.2	10601.8	15551.1	9452.37	16187.8	15848.8	11322.6	10969.6	11118.5	13246.4	13051.5	15784.9	8688.53	14663.4	14159	10409.6	9053.79	9961.34	15187.4	9707.32	12033	12075	11822.8	11555.6	10113.4	14160.7	8569.91	17432	16690.4	8262.79	12478	12382.7
17.26_562.8981n	626.914	17.2563	1060.15	610.092	1006.22	822.497	1125.25	626.544	1512.03	1398.56	862.264	732.096	813.071	952.825	1103.63	1268.55	599.293	1242.99	1177.63	758.362	627.552	669.451	1266.41	709.724	939.97	874.789	832.378	886.409	717.144	1162.97	569.514	1453.99	1295.2	585.213	944.329	951.812
17.09_868.6417n	913.613	17.0904	6859.59	4188.41	6584.01	4863.12	7217.14	4276.02	7458.82	7586.91	5436.25	5059.95	5263.81	6556.52	6309.22	7619.28	3878.83	6656.8	6748.13	4848.31	4068.43	4638.98	7393.42	4337.34	5693.6	5890.49	5567.36	5454.32	4845.36	6814.05	3850.3	8110.94	7784.81	3832.55	5950.21	6137.68
17.09_379.7671n	443.783	17.0904	160.471	124.746	170.479	124.141	187.632	115.537	186.149	188.59	151.849	144.821	145.704	154.968	144.79	157.953	99.8155	156.299	166.171	137.291	123.637	122.222	180.031	119.3	146.388	145.233	154.07	133.248	119.597	175.713	108.624	194.712	185.608	116.86	145.684	160.185
17.09_357.7492n	421.765	17.0904	152.09	126.785	147.94	122.418	140.518	113.379	209.824	167.83	129.057	136.643	133.25	154.795	145.684	143.55	95.2025	133.115	144.817	110.958	112.31	134.618	179.462	122.558	115.081	128.769	145.392	136.498	108.035	146.403	106.024	168.179	156.482	100.449	159.739	144.496
16.43_575.8583n	639.874	16.4274	715.223	480.952	755.717	556.949	835.44	483.943	897.242	815.755	592.107	569.543	558.815	690.09	689.394	807.222	440.885	802.432	784.908	546.951	444.045	523.509	811.597	507.381	642.747	620.163	621.815	616.732	513.25	753.473	440.939	953.965	882.989	411.387	657.142	663.815
17.36_1202.6653n	613.331	17.3592	9140.17	6172.35	8946.91	7055.3	10005.4	6275	10376.9	10447.6	7546.36	7312.7	7287.7	8664.76	8760.93	10138.1	5865.64	9559.77	9349.7	6794.82	5945.78	6558.56	9699.9	6335.73	7777.01	8058.73	7792.67	7491.86	6706.57	9379.4	5706.42	11329.7	10768.7	5530.85	8276.85	8199.86
16.43_524.7929n	588.809	16.4274	23.1663	16.4495	11.8084	13.9767	20.2938	6.19512	27.7581	43.084	29.2327	35.8834	28.8873	24.8171	35.4594	22.6037	14.7226	37.3981	45.1245	20.0505	15.8168	22.2678	34.2916	17.1336	47.5835	47.2033	27.1054	39.1062	17.3401	36.1965	15.0456	62.0576	52.7326	24.4438	29.2034	29.9028
16.43_1088.5325n	567.255	16.4274	2530.98	1781.31	2623.31	1978.09	2835.09	1888.34	3126.19	2966.63	2097.03	2017.29	2056.5	2439.3	2397.97	2963.23	1636.23	2663.26	2620.31	1870.73	1739.72	1977.36	2747.59	1808.14	2152.59	2229.32	2227.02	2185.63	1934.25	2628.26	1631.36	3219.75	3131.58	1610.71	2456.14	2281.09
17.44_698.5043n	372.241	17.4449	3271.11	2175.21	3198.11	2495.61	3576.86	2262	3927.89	3792.66	2616.94	2520.8	2573.69	3137.86	3142.42	3746.92	2068.22	3400.03	3458	2446.94	2130.9	2392.37	3537.41	2267.39	2834.36	2897.17	2737.29	2729.16	2418.81	3371.96	2058.15	4184.19	3976.38	2061.82	3032.7	3014.62
17.44_827.6870n	872.658	17.4449	7354.87	4603.36	7251.08	5351.97	8360.33	4612.31	8658.01	8475.45	5882.88	5618.2	5758.1	7003.4	7021.71	8616.27	4270.48	7712.52	7519.6	5191.5	4529.25	4988.36	8013.36	4863.54	6259.22	6389.66	6163.89	5885.32	5498.07	7713.13	4156.06	9205.62	9143.85	3992.75	6963.89	6705.4
16.43_996.6241n	510.31	16.4274	3728.22	2358.51	3783.71	2712.41	4298.92	2409.35	4505.63	4434.62	2918.89	2808.2	2840.85	3580.67	3494.07	4281.45	2186.1	3902.48	3842.61	2670.74	2287.83	2615.28	4130.26	2440.38	3137.91	3243.39	3068.76	3002.08	2587.2	3867.02	2180.87	4752.43	4647.17	2171.95	3373.36	3321.79
17.48_1080.6125n	563.295	17.4792	5859.36	4011.02	5778.68	4593.88	6437.01	4080.21	6710.95	6669.64	4834.41	4699.34	4840.52	5658.11	5476.38	6374.59	3805.02	6103.98	5814.9	4393.21	3917.23	4349	6161.08	4186.65	5106.26	5196.86	4989.43	5026.25	4342.6	5920.26	3710.89	7034.12	6881.5	3673.32	5376.4	5331.4
17.46_1122.6738n	1087.66	17.4621	1426.23	817.428	1362.4	1081.68	1665.41	848.106	1804.17	1623.48	1156.19	1001.21	1045.56	1352.29	1436.5	1607.08	778.441	1565.51	1425.67	892.373	760.151	880.574	1602.96	892.691	1234.11	1268.12	1284.35	1189.5	977.794	1489.01	766.386	2123.46	1694.92	716.4	1322.93	1361.48
16.43_446.1324n	510.148	16.4274	1729.21	1109.46	1717.05	1321.71	1930.69	1161.32	2122.93	2103.18	1421.39	1381.79	1459.84	1749.58	1686.13	2022.78	1018.52	1863.83	1845.59	1301.2	1085.49	1264.73	1973.43	1209.77	1532.23	1564.31	1478.04	1462.48	1259.5	1803.85	1072.43	2302.21	2171.97	1009.52	1600.79	1560.95
16.43_443.8136n	488.785	16.4274	76.4017	50.3571	72.6286	54.5408	94.209	50.2639	88.7733	82.2537	63.9077	64.3844	45.2895	70.1729	56.3468	96.703	40.513	64.9276	78.2047	42.3728	37.1612	38.6475	61.3422	54.067	53.3609	51.9077	52.225	54.777	37.7881	58.5349	38.213	88.2004	75.7529	43.4242	55.7462	63.7094
16.43_494.7745n	459.761	16.4274	31.0292	54.9056	47.6551	56.4843	72.4029	50.3869	85.263	58.8551	59.896	56.1477	52.5205	70.9683	74.9415	66.9587	20.3745	58.8087	41.113	71.7573	36.4117	34.2567	110.721	37.356	47.5158	69.4445	56.8207	49.1081	19.3867	67.7856	37.197	64.1772	85.3317	40.1471	41.2541	47.3118
16.43_376.2473n	421.218	16.4274	29322.5	22048.2	29380.7	24264.5	32059.1	22466.6	34523.8	33967.8	25812.3	24637.3	25091	29088	28576.6	33058.2	21206.8	30550.3	30041.7	23661.3	21700.8	23150.9	31482.4	22822.1	27033.8	27922	26586.7	26374	23779.8	30159.4	21118.7	35334.2	35070.7	20922.7	28446.4	28400.1
16.43_368.6875n	413.659	16.4274	141.133	81.0176	106.304	89.1982	122.241	74.4306	118.662	142.163	95.7085	90.5665	82.0684	119.887	122.328	123.663	61.9482	98.8679	124.401	68.2629	74.6951	80.9321	135.09	77.2927	118.427	94.8154	93.9484	91.0756	70.8411	126.086	61.7057	142.637	145.116	47.3126	115.255	100.137
17.72_741.9941n	806.01	17.7193	308.08	158.822	350.188	187.004	358.196	181.757	380.424	373.995	189.806	202.796	191.823	278.458	272.187	304.875	149.184	409.083	318.489	204.069	342.394	177.811	369.655	189.858	222.086	255.466	263.147	312.658	661.412	368.26	129.701	510.077	439.489	162.653	332.889	335.392
17.74_1476.0107n	750.004	17.7365	16269.9	10048.9	15671.2	11681.6	17973.1	10430	18975.5	18836.4	12562.3	12146.6	12396.7	15663.4	15185.5	18292	9435.03	16857.6	16421.6	11390.9	9893.04	10955	17414.7	10734.2	13648.3	14095.6	13295.3	13072.8	11373.9	16867.5	9279.93	20254.1	19666.3	9148.56	14568.4	14303.5
17.75_672.0247n	716.996	17.7536	1552.12	948.155	1553.26	1057.42	1736.84	962.237	1598.82	1691.71	1195.74	1177.59	1187.92	1565.63	1500.88	1725.02	791.079	1615.41	1484.44	1095.35	874.106	1005.89	1691.38	972.426	1314.83	1360.29	1292.13	1211.73	1117.8	1660.65	802.661	1883.07	1858.46	763.203	1398	1354.52
17.74_1409.9985n	727.988	17.7365	11670.6	7248.81	11254.8	8547.43	12850.2	7627.06	12741.4	13117.6	9432.61	8796.08	9168.55	11327.4	11029.5	12831.8	6835.32	11986.4	11487.9	8265.94	7092.12	8059.82	12434.2	7854.94	9960.13	10252.1	9651.02	9453.29	8449.06	12126.2	6698.14	13955.5	13790.2	6583.02	10667.2	10449.2
17.81_1277.9200n	661.949	17.8051	23197.7	15161.3	22642.6	17222.7	25428.9	15531.8	26573.6	26061.8	18713.1	17815.6	18349.6	22473.9	21959.6	25585.9	14211.8	24029.5	23644.6	17148.9	14666	16409.1	24699.3	16058.5	19738.8	20598	19486.3	19073.7	16806.6	24379.1	13921.1	28212.4	27365.5	13652.3	21183.4	20754.8
17.82_1282.9476n	664.463	17.8223	49191.7	31465	48732.1	36353.9	54227.5	32208.5	57757.6	56818.7	39392.5	37425.2	38360.8	47963.5	47015.8	55154.9	29676.2	51864.6	50859.9	35681.3	30860.9	34071.2	53062.4	33482.7	41910.3	43811	41203.4	40118.2	34907.9	51223	29293.6	60782.5	59327.6	28766.2	45257.3	44320.6
17.81_1343.9294n	683.963	17.8051	20246.6	12805.4	19660.4	14874.8	22148.4	13168.6	23244.1	22895.3	16038.2	15303.6	15868.5	19456.7	18910.8	22295.4	12041.5	21089.3	20511.2	14494.2	12460.2	13959.5	21597.8	13709.3	17167	17878.4	16753.6	16264.5	14401.1	20986.2	11977	24893.3	24155.7	11641.7	18159.4	18208.7
17.72_1530.8584n	777.427	17.7193	753.357	431.21	757.868	563.385	853.987	398.159	917.926	916.954	594.02	528.98	565.641	753.027	689.734	910.122	417.068	842.859	797.035	510.558	394.929	510.706	868.964	495.851	635.9	683.051	623.205	658.534	546.519	788.732	403.235	1003.12	950.943	429.08	719.969	660.753
17.89_1151.8229n	598.901	17.8909	16209.3	10443	15932.1	12060	18038.1	10709.7	18831.5	18398.1	13172.1	12416.8	12684.6	15840.1	15447.6	18154	9835.44	16715.2	16442.7	11861	10060	11330.3	17225.1	11087.1	14010.9	14484.4	13712.6	13317.1	11487.7	16936.2	9603.07	20003.5	19426.1	9457.68	14671.4	14510.7
17.93_1122.7597n	573.378	17.9251	23926.3	15786	23456.5	17979.8	26332	15979	27848.4	27211	19264.6	18471.8	18944	23208.1	22777.3	26507.9	14977.2	24937.1	24780.7	17590.7	15518.1	17002.3	25419	16719.3	20594.5	21262.8	20267.5	19790.8	17190.6	25085	14731.1	29068.2	28661.2	14355.9	21763.3	21493.2
17.96_1079.7646n	551.881	17.9594	35738.3	22843.5	35022.7	26199.2	39612.5	23335.7	42088.2	41303.2	28139	26738.8	27706.7	34067.8	33672.8	40337.8	21942.7	37698	36685.3	25499.2	22513.7	24773.7	38189.3	24124.7	30201	31265.3	29807.2	28975	24871	37191.5	21428	44614.4	43405.5	21272	32570.2	31902.1
17.96_1034.7082n	529.352	17.9594	10697.7	7254.97	10500.4	8058.45	11611.6	7297.33	12367.6	12078.8	8733.43	8149.99	8409.27	10592.5	10152.3	11942.2	6856.6	11079.4	11095	7877.84	7114.64	7711.13	11288.5	7622.82	9042.58	9712.19	9139.73	8803.52	7804.22	11198.9	6785.12	13197.8	12700.1	6576.76	9728.68	9728.89
18.01_974.7598n	510.369	18.0052	28869.3	18705.7	28558.9	21407.8	32364.7	19113.6	35259.2	34139.8	23005.7	21901.1	22488.8	28007.5	27302.9	33086.4	17741.9	30412.6	29760.2	20837	18288.5	20057.5	31159.2	19550.3	24665.3	25555	24222.7	23594.6	20547	29943	17598.8	36408.6	35862.1	17203.4	26883.4	26377.6
18.06_421.8016n	485.817	18.0566	8352.55	5038.17	8322.88	5821.21	9569.63	5125.92	10321.8	10145.7	6308.67	6045.1	6395.72	8127.8	7986.59	9797.68	4700.28	9002.78	8808.58	5693.6	4920.79	5467.31	9235.63	5152.56	6987.7	7109.68	6762.04	6547.91	5612.89	9042.36	4640.35	10961.4	10559.9	4528.07	7622.25	7415.29
18.06_679.9725n	743.988	18.0566	111.142	71.8706	144.584	95.3461	143.733	41.912	118.689	130.667	77.5502	62.6773	70.0446	97.7923	120.251	135.807	66.0061	135.626	120.964	62.8654	66.0478	54.2282	155.391	83.508	126.472	95.0842	113.605	108.253	80.0823	126.767	74.8766	141.201	164.625	44.2985	105.589	133.596
18.06_657.9861n	702.957	18.0566	622.854	307.79	643.269	394.788	597.765	314.127	661.789	746.694	365.739	421.103	384.263	589.27	509.572	595.781	285.409	586.968	680.489	369.737	322.475	322.524	611.761	351.951	522.195	468.052	452.477	425.455	340.028	658.711	286.433	828.07	710.656	258.702	519.172	444.114
18.07_1116.8065n	1161.78	18.0737	822.015	521.118	1000.83	683.325	900.431	562.444	1000.31	1130.94	634.572	664.915	715.153	1026.75	744.649	997.875	410.454	997.623	1156.69	533.81	534.866	631.204	872.279	518.233	727.829	792.348	725.124	611.343	568.603	890.845	416.865	1307.01	1126.72	448.263	744.877	813.005
18.13_804.6097n	868.625	18.1252	3622.9	2313.98	3724.12	2812.06	4246.05	2389.89	4109.95	4212.08	2820.21	2672	2680.68	3808.36	3609.47	3965.03	2198.99	4016.96	3765.14	2695.87	2413.47	2520.53	4036.83	2344.22	3150.41	3287.36	3158.37	2975.66	2468.96	3774.83	2181.49	4447.49	4544.67	2224.86	3509.48	3229.37
18.04_701.9858n	766.002	18.0394	92.2337	46.0304	120.084	65.758	77.4091	88.1876	163.175	164.41	78.7501	62.3372	53.4331	111.202	98.1469	97.8324	51.0883	147.147	165.075	70.5739	36.0157	61.7936	76.0536	32.901	98.8671	95.3329	69.7266	47.4477	57.0727	87.3423	50.657	145.505	147.245	28.0054	75.2539	77.1181
17.94_1062.8269n	554.403	17.9423	38616.9	24283.6	37925.5	28230.3	42761.1	25011.4	45630.8	44840.1	30408.8	28792	29720	36981.7	36166.6	43480.2	23165.3	40544.8	39577	27326.4	24077.3	26414.1	41744.4	25823	32539.7	33807.9	31960.2	31218.3	26770	40039.2	22757.2	48114.1	47327.1	22334.9	35165.5	34342.6
18.21_404.8053n	449.776	18.211	269.28	178.659	255.825	195.037	323.285	194.66	318.386	347.765	227.126	214.779	223.76	249.335	270.14	313.681	155.892	298.675	288.595	225.625	192.155	190.764	287.617	208.457	240.266	251.184	243.27	227.821	197.014	262.906	185.601	341.805	349.628	200.534	297.399	267.376
18.23_359.7293n	324.715	18.2281	341.757	193.346	321.75	240.155	367.241	219.581	398.174	393.293	237.814	271.663	265.945	344.053	330.081	398.199	197.907	365.924	338.022	225.973	219.401	225.032	342.365	225.275	251.711	317.906	270.309	311.386	259.462	340.399	203.444	487.224	421.234	195.089	308.944	350.724
18.23_1493.1810n	758.589	18.2281	1983.83	1260.45	2133.27	1355.88	2246.02	1219.85	2362.08	2103.68	1468.19	1437.74	1602.33	1784.88	2294.8	1900.94	1326.93	1999.4	2920.84	1337.43	1026.9	1195.45	2205.44	1124.37	2285.64	1537.61	1547.2	1511.32	1352.04	1968.04	1124.8	2321.12	2204.8	1114.87	2221.92	1740.61
18.23_625.9279n	590.914	18.2281	218.462	106.287	238.457	165.863	351.692	128.362	355.489	303.894	189.567	191.829	150.26	242.171	217.66	326.601	148.844	293.848	317.793	177.145	120.888	184.426	272.465	133.856	193.714	238.28	175.028	186.008	144.184	267.88	102.064	377.363	302.554	132.523	247.068	164.55
18.23_574.4023n	539.388	18.2281	53604.2	34598.5	53137.8	39682.2	59870	35272.2	64116.4	62687.1	42116.7	40011.2	41360.5	51603.7	50716.1	61184	33395	56394.5	55559.8	38373.8	34201.7	37054.4	58084.8	36223.1	45764.2	46808.2	44594.5	43319.6	37816.1	55536.2	32714.5	67427.7	65755.9	32096	49309.3	48049.2
18.23_908.7611n	477.37	18.2281	79302.4	55909.2	78004.9	62857.1	85342.3	56840.8	89056	87864.9	66619.9	63780.5	65331.1	76621.1	75344.7	86217	53504.8	82083.7	80489.3	61452.7	54843.6	59735	83647.9	58196	70170.8	71463.9	69289.5	67511	60414.2	81234.2	52678.9	93420	91670.5	51898.9	73255.1	72633.6
17.91_1128.8399n	1173.81	17.908	20973	13052.4	20582.3	15416.7	23632.7	13604	25000.5	24490.6	16560.7	15916	16374.1	20409.9	19911.6	24041	12244.4	21953.2	21463	15018.2	12672.6	14207.5	22880.8	13877.7	17651.7	18659.7	17633.1	17276.7	14704.9	21356.4	11940.6	26034.8	25332.3	11632.2	18975.9	18860
16.43_760.3862n	403.182	16.4274	1158.33	793.127	1140.19	888.165	1224.83	796.64	1558.45	1399.63	932.53	859.992	898.4	1186.48	1008.52	1359.78	735.963	1196.1	1275.44	820.262	744.64	811.786	1233.89	820.91	982.768	1000.96	1016.5	1013.77	825.665	1174.86	729.192	1655.6	1356.92	717.531	1075.53	1055.83
16.43_318.7061n	363.677	16.4274	250.134	171.204	262.515	191.233	302.704	150.495	346.75	306.874	205.082	201.655	193.521	255.956	229.899	282.187	149.587	245.692	291.143	201.843	137.756	167.206	250.941	162.728	230.192	245.732	196.373	198.715	175.307	292.721	160.751	321.867	287.536	158.579	231.199	244.832
18.52_529.8931n	593.909	18.5196	1909.83	866.473	1860.93	1171.87	2176.73	956.285	2256.73	2130.74	1352.69	1175.49	1329.49	1772.08	1710.63	2306.73	813.764	2065.09	1839.17	1188.89	849.342	1006.86	2099.45	1024.67	1565.87	1506.18	1371.75	1429.42	1017.55	1977.02	905.298	2552.72	2397.99	827.904	1529.24	1564.53
18.69_639.9542n	703.97	18.6912	189.788	58.1924	158.86	103.106	196.795	50.482	231.379	178.552	95.3802	84.3418	86.439	138.796	158.346	165.219	66.6799	165.161	196.201	74.8823	83.3433	90.4117	148.511	97.4632	107.43	118.087	91.5957	98.8792	79.9393	151.283	63.4069	251.553	180.304	74.1322	119.208	132.675
18.73_551.8987n	615.914	18.7255	791.614	391.619	765.583	523.289	913.075	463.347	997.207	885.454	533.975	527.269	527.899	671.408	667.112	854.494	394.426	809.773	861.234	463.446	320.647	419.681	814.461	393.078	653.543	673.029	597.696	578.513	408.499	892.01	314.165	1032.61	1004.98	259.948	673.485	692.115
18.77_507.8855n	571.901	18.7712	875.763	493.116	1001.61	599.843	1095.53	411.544	1148.28	1147.08	713.592	659.934	658.415	914.416	744.26	1072.06	481.36	1007.39	1042.06	648.913	437.517	560.804	1053.31	551.141	711.58	816.837	693.421	757.197	555.931	923.573	394.553	1226.61	1288.68	313.579	831.677	874.558
18.52_388.3644n	433.336	18.5196	150537	106237	148536	118974	163502	108463	171982	169793	125483	120713	123391	144796	143126	166016	102001	156529	152688	116110	104467	112986	160175	110189	132234	134441	130626	127845	114703	154874	100533	181854	177237	99377.7	138727	137284
16.43_700.3422n	362.169	16.4274	3295.41	2298.21	3344.39	2576.15	3688.8	2307.38	3863.37	3699.32	2736.09	2574.5	2680.39	3166.32	3176.61	3707	2102.56	3435.36	3401.38	2519.61	2210.02	2391	3579.81	2334.48	2879.74	2878.26	2806.17	2786.74	2494.29	3385.8	2163.83	4063.04	3942.03	2087.91	3015.59	2929.07
16.41_496.7500n	560.766	16.4102	58.1853	38.2184	26.9933	28.081	57.8037	41.7052	42.2079	70.0069	54.9112	35.5497	32.3556	38.1136	58.5123	51.8807	12.6079	42.4299	41.4246	37.9159	21.9186	31.6053	52.7576	25.5148	20.6179	46.154	45.6816	27.892	17.9113	53.8474	33.7868	40.2586	62.1309	19.1078	54.7056	46.0175
19.23_855.7370n	900.708	19.2343	10871.5	6599.53	10635.8	7782.68	12164.5	6816.07	12465.7	12457.6	8383.97	8053.63	8155.57	10408.2	10291.5	12074.8	6179.61	11426.4	11177.9	7548.99	6574.57	7263.95	11785.5	7099.63	9189.7	9392.36	8987.03	8631.8	7476.74	11400.8	6212.74	13093	12937.3	5957.95	9853.62	9731.32
16.43_375.7148n	340.701	16.4274	724.963	444.299	690.179	557.399	852.256	467.883	847.751	818.069	586.039	551.611	565.748	739.127	677.361	807.097	437.804	749.549	714.815	515.004	455.582	497.68	779.731	507.844	607.304	656.05	605.464	604.121	489.941	747.317	424.328	866.649	845.52	416.053	658.981	649.96
19.37_1536.0320n	780.014	19.3715	3762.68	2342.21	3652.3	2526.83	4214.28	2313.15	4403.7	4371.29	2758.33	2569.41	2743.26	3475.73	3490.7	4209.41	2079.06	4029.54	3734.32	2549.02	2226.97	2422.14	4006.2	2321.3	3230.22	3121.68	2990.17	2840.43	2395.63	3873.17	2069.44	4633.56	4601.75	1975.85	3396.87	3187.61
19.41_725.0171n	769.988	19.4058	217.264	92.8411	162.081	110.07	170.861	91.1198	198.588	209.375	133.085	151.932	115.561	150.579	169.936	192.527	101.579	214.977	204.103	123.251	62.3138	111.123	166.847	97.7672	150.26	164.552	120.314	107.094	109.49	213.205	80.2968	237.944	255.531	83.0128	171.676	164.585
16.41_489.7227n	454.709	16.4102	96.4911	69.8732	118.995	59.0124	121.549	62.2252	128.418	131.349	107.624	77.5004	69.7731	75.9548	76.9359	147.712	60.4606	142.537	147.932	48.5833	45.8134	74.9626	115.122	73.1509	97.2157	94.3245	99.2648	70.6923	66.9863	118.116	66.2408	134.438	144.044	59.8715	91.0176	92.0086
19.44_613.9878n	658.959	19.4401	882.912	457.354	833.203	599.232	958.228	502.432	881.053	1007.71	707.048	616.583	627.83	814.128	830.398	955.822	472.241	999.099	844.471	569.087	459.907	516.122	935.591	550.624	773.992	694.484	718.63	655.747	563.056	907.159	424.475	953.342	1098.57	415.921	734.095	764.241
19.47_547.9487n	592.92	19.4744	1062.18	640.287	1083.24	763.952	1230.94	634.705	1131.52	1178.59	846.278	772.525	741.16	1038.84	972.329	1249.41	601.288	1129.15	993.55	717.053	619.135	730.006	1125.47	684.269	935.439	976.618	843.649	810.327	720.799	1139.07	584.909	1280.85	1366.57	541.573	940.546	935.18
19.46_681.0052n	725.976	19.4572	2343.27	1328.89	2268.71	1568.04	2522.02	1393.33	2668.9	2671.61	1755.29	1551.85	1683.03	2174.21	2151.04	2550.05	1254.88	2438.07	2339.89	1433.9	1377.28	1448.93	2508.89	1443.51	1962.25	1914.6	1848.19	1810.07	1490.1	2436.59	1269.23	2910.05	2758.17	1209.99	1991.45	2019.65
19.50_795.0467n	859.062	19.503	270.059	136.059	249.032	189.845	308.608	133.005	369.369	349.473	193.519	163.062	193.998	261.821	234.475	349.915	133.506	278.228	307.105	218.154	128.754	142.542	318.474	141.879	233.848	196.692	165.746	199.927	145.153	282.5	132.85	372.282	381.706	106.732	234.628	243.082
19.52_1094.7230n	559.36	19.5201	4529.21	3099.33	4371.76	3407.54	5152.55	3182.84	5471.24	5360.8	3543.07	3440.6	3572.27	4266.34	4307.86	5105.29	2947.76	4826.33	4691.93	3236.05	3037.89	3212.53	4949.73	3152.02	3941.34	3985.5	3779.08	3678.25	3227.64	4701.11	2968.33	5731.9	5467.42	2982.38	4199.91	4075.26
19.50_1100.8084n	1145.78	19.503	8756.23	4901.31	8552.61	6098.39	9770.54	5110.4	10803.2	10621.6	6607.5	6045.36	6464.47	8263.72	8104.89	10325.6	4683.93	9744.12	8767.22	5718.53	4740.31	5297.29	9583.81	5377.09	7407.31	7620.36	7153.45	6662.67	5563	9043.32	4601.64	11551.4	11065	4429.12	7815.17	7736.07
19.46_1271.8716n	647.934	19.4572	64003.7	41580.3	62355.9	47247.2	70183.3	42519.4	73833.2	73065.6	50598.7	48132.4	49784.8	60630.8	59673	70916	39114.9	66343.9	65798.2	45802.8	40688.4	44761.8	68238.5	43396.7	54985	55930.7	53121.6	51951.3	45477.1	66085.2	38934.3	78654	76567.4	38066.7	57540.6	56830.2
16.41_452.7389n	417.725	16.4102	91.5299	34.1984	75.8599	41.445	84.827	17.7078	78.5284	80.4764	67.0917	47.3454	42.9595	77.0094	87.0942	65.4334	27.2067	101.742	114.004	26.4804	38.7456	47.6568	83.5481	50.1756	41.4568	56.5269	43.9836	49.1547	62.2657	103.08	35.615	79.2372	91.8678	29.1026	43.3173	64.7865
19.57_1425.0608n	724.529	19.5715	4211.32	2500.68	4092.04	2957.96	4729.45	2588.88	4849.75	4951.7	3191.62	3031.59	3063.21	3962.78	3810.81	4802.07	2444.77	4352.44	4355.2	2818.73	2541.13	2757.07	4530.64	2638.2	3430.66	3570.68	3351	3221.36	2753.94	4304.91	2393.31	5273.32	5090.21	2351.94	3725.61	3665.34
19.57_1324.9079n	685.443	19.5715	16290.1	9831.81	15895.3	11246.9	17849.9	9910.06	19156.1	18683.9	13384	11667.3	12110	16724.8	15296.7	17851.7	9766.43	17106.6	16305.5	11103.8	9497.05	10583.9	17281.2	10462.6	13877.7	15321.3	13297.7	12943.3	10828.6	16602	9145.47	20224	19542.5	8883.26	14715	14236.1
19.61_1280.9625n	663.47	19.6058	45688.6	29361.6	45301.7	33695.9	49897.1	30154.1	52442.2	52258	38148.9	34427.9	35486.8	46540.7	43596.4	50242.4	28909.3	47782.8	46680.5	32875.5	28720.1	31774.4	48664.9	30781.8	39992.1	42920.8	38465.3	37236.3	32179.9	46835.2	27521.4	55432.5	53961.6	26878.1	42609.6	41285.5
19.62_1236.8686n	641.424	19.623	5978.67	3754.78	5757.61	4188.71	6572.43	3832.6	7327.62	6919.62	4693.07	4257.93	4487.31	5586.54	5514.39	6691.27	3567.18	6346.25	6028.51	4097.6	3666.95	4047.71	6229.27	3917.99	4926.34	5123.85	4884.22	4637.09	4038.38	6119.57	3607.41	7462.07	7235.5	3475.39	5329.2	5432.79
19.57_896.7037n	471.341	19.5715	5371.11	3434.83	5294.87	3932.45	6066.89	3417.14	6358.04	6244.99	4205.71	3944.63	4162.51	5146.52	5159.72	6067.21	3349.81	5702.03	5517.46	3872.87	3409.53	3659.43	5855.68	3553.92	4598.55	4634.91	4413.17	4230.22	3752.55	5492.07	3234.9	6774.23	6494.66	3124.56	4900.85	4834.21
19.66_1126.8262n	1171.8	19.6573	3953.21	2251.88	3874.89	2763.46	4663.57	2356.61	4797.79	4644.63	2975.6	2809.02	2881.14	3940.88	3739.55	4696.19	2059.14	4303.1	4039.38	2736.65	2293.98	2565.73	4213.03	2460.61	3260.07	3382.72	3146.79	3184.61	2587	4174.56	2106.76	5013.68	5026.13	2027.93	3521.27	3570.43
16.41_345.7135n	409.729	16.4102	59.4384	16.6506	57.7924	43.6452	31.1676	32.5638	90.1695	35.6818	12.4548	20.5436	35.5864	53.1363	62.3273	40.6471	44.2942	56.8692	112.503	38.7204	16.5669	46.287	54.656	32.1093	54.4266	43.2506	28.9876	35.8331	23.9349	50.6847	31.6008	79.6105	60.8125	15.0144	70.5099	57.2059
16.41_320.6987n	365.67	16.4102	410.663	227.652	477.579	285.429	520.604	232.243	503.403	481.042	353.477	277.258	295.653	407.957	382.958	503.666	196.65	448.818	530.843	322.547	220.382	275.871	466.957	283.21	387.73	386.534	354.208	298.124	281.285	417.061	179.603	533.77	517.682	203.843	371.148	370.85
16.39_820.4803n	785.466	16.3931	2885.32	1814.04	2981.13	2046.63	3384.06	1900.04	3661.42	3626.43	2327.66	2298.97	2211	2910.26	2773.35	3549.12	1606.34	3327.13	3185.19	2105.61	1714.76	1947.42	3406.12	1919.68	2491.56	2572.65	2494.91	2391.31	2068.34	3075.04	1609.5	3879.52	3777.37	1592.45	2688.21	2682.62
19.81_810.5894n	775.576	19.8116	8463.73	5117.92	7800.21	5792.1	8811.28	5290.47	9264.92	9133.08	6278.34	5932.95	6173.83	7560.67	7494.23	8857.57	4846	8390.81	8064.62	5653.15	4959.59	5425.35	8608.19	5277.74	6852.41	6982.03	6581.15	6445.43	5675.29	8129.42	4736.95	9599.39	9568.26	4741.4	7284.03	7118.24
1.64_644.0770n	345.028	1.63672	5681.43	4688.3	7038.3	3453.08	5413.47	5273.62	2831.42	4242.72	3589.04	2894.14	3881.78	5296.16	2131.36	4178.35	3288.36	7060.35	5365.8	1243.94	1756.51	1615.85	3314.11	1373.03	2032.15	3808.4	2197.98	4628.02	4991.07	6670.57	3713.69	4657.17	4816.54	3733.59	4374.6	4297.81
1.64_274.0231n	338.039	1.63672	215.88	141.817	250.617	97.5374	198.782	169.295	92.586	151.715	116.129	76.9089	118.257	169.198	38.399	149.747	102.104	289.358	219.167	12.4359	37.6196	41.3818	129.814	20.3689	54.065	135.594	56.1683	154.59	151.16	239.584	101.525	166.464	180.089	103.84	138.016	126.686
19.93_620.9348n	585.921	19.9317	357.29	198.093	313.662	185.115	402.73	164.913	478.686	378.039	259.735	271.495	229.98	387.673	329.642	312.125	141.181	415.373	364.648	174.44	183.407	178.843	375.716	207.032	250.682	288.456	257.675	227.178	158.471	330.927	128.599	504.786	537.473	159.354	231.113	320.609
19.93_777.6239n	742.61	19.9317	14040.2	8861.47	13812.7	10170.4	15729.7	8929.57	16712	16321.4	11005.1	10331.5	10803.7	13306	13346.4	16077.8	8531.3	14705.5	14399.1	9901.41	8650.25	9573.43	15157.5	9222.72	11837.1	12313.3	11644.4	11194	9611.1	14588.9	8294.39	17518	17199.9	8140.99	12748.5	12570.1
19.95_181.6350n	226.606	19.9489	247.054	156.514	215.486	160.289	275.065	142.88	267.531	308.578	172.63	171.888	155.178	193.256	231.465	279.493	138.58	243.821	224.655	158.829	155.895	156.887	234.913	150.03	174.26	188.234	192.535	192.35	161.69	264.258	149.193	286.553	281.994	133.727	204.28	188.534
19.93_1062.8014n	1027.79	19.9317	953.195	569.327	1041.25	798.648	1175.37	537.569	962.601	1263.95	677.297	781.458	745.751	1136.19	1089.51	1180.42	482.513	1127.45	1092.2	643.128	517.115	563.5	1121.2	518.247	787.748	898.002	782.255	803.927	567.9	1086.65	435.732	1355.55	1281.73	482.769	1067.67	1022.5
19.95_1008.8216n	527.4	19.9489	9522.22	5772.26	9195.66	6607.68	10686.8	5696.66	11165.7	11135.7	7202.06	6863.43	7116.12	8884.29	8922.14	10772.1	5488.12	9950.67	9446.62	6565.86	5543.82	6203.73	10179.7	6030.11	7801.99	8184.28	7699.49	7409.94	6450.75	9767.3	5375.3	12008	11441.8	5130.54	8534.76	8288.78
19.95_1014.7680n	1059.74	19.9489	4641.51	2573.11	4885.17	3199.94	5855.73	2654.51	5765.68	5601.28	3512.69	3324.22	3365.27	4571.49	4178.3	5489.84	2171.47	4984.35	4686.97	3022.73	2443.19	2941.78	5010.78	2782.53	3929.67	3835.94	3733.76	3676.61	3070.33	4987.02	2328.85	6027.5	6196.07	2114.32	4126.85	4233.37
19.97_493.8720n	458.858	19.966	256.049	170.104	266.185	222.631	394.589	175.171	375.299	304.369	252.636	176.263	209.518	254.76	294.374	358.109	148.238	294.219	250.405	201.18	147.785	162.963	238.727	207.109	214.237	262.676	275.737	256.451	179.654	330.415	138.251	397.682	312.548	162.834	288.494	236.192
19.95_840.6234n	805.61	19.9489	11574.6	7257.77	11375.1	8147.25	13018.9	7206.72	13523.8	13554.3	9094.37	8467.17	8640.86	10920.7	10837.3	12845.3	6805.63	12347.3	11725.4	8039.31	6971.11	7692.22	12568.6	7324.33	9636.37	10031.5	9462.58	9295.31	7777.75	12028.8	6669.97	14394.1	14111.8	6485.67	10492	10342.4
1.64_1294.1687n	447.051	1.63672	1019.13	850.238	1504.71	459.51	937.666	957.442	242.481	581.213	500.018	304.102	558	935.626	163.406	569.405	442.167	1490.99	882.511	55.8009	128.797	92.102	366.99	67.9957	157.363	541.743	160.923	768.598	945.274	1376.35	588.02	625.858	677.8	585.562	712.866	651.502
1.64_439.1444n	484.116	1.63672	5712.03	4656.72	7952.79	3127.1	5279.4	5790.01	2217.2	3824.78	3294.65	2321.8	3628.2	5217.08	1651.42	3736.2	2879.21	7957.32	5263.4	824.856	1343.19	1278.23	2823.94	999.394	1852.62	3460.92	1598.52	4498.44	5134.22	7275.26	3506	4290.76	4449.4	3674.39	4218.71	4066.38
1.64_493.1566n	538.128	1.63672	1839.84	1396.28	2525.07	977.279	1709.2	1713.1	794.949	1258.96	1047.15	787.159	1138.65	1695.23	591.455	1286.54	918.635	2513.96	1716.93	313.676	447.206	420.996	955.242	361.625	567.162	1125.71	590.835	1419.55	1603.23	2318.56	1065.92	1412.74	1427.01	1096.18	1366.36	1272.27
1.64_1370.0625n	472.349	1.63672	499.301	389.506	657.873	223.625	436.962	434.808	147.477	322.491	249.766	169.081	285.503	407.589	86.2849	278.298	213.178	667.466	438.257	15.1866	65.6701	48.1013	177.413	29.571	57.5357	270.983	67.0396	381.283	431.803	609.361	271.745	342.974	351.449	277.923	352.742	332.028
1.64_1332.1167n	459.701	1.63672	653.413	546.66	951.93	288.42	583.267	650.416	162.911	391.396	318.184	217.548	370.424	601.599	121.365	366.646	269.613	982.867	593.886	40.4298	93.0849	70.7182	243.569	45.2186	107.946	365.717	103.304	504.019	599.148	893.777	381.787	446.05	473.849	385.691	461.007	402.046
1.64_568.1834n	307.081	1.63672	20848.1	16669.1	29180.4	11366.6	19288.2	20638.9	8797.13	14110.3	12059	8870.22	13115.3	19182.1	6605.59	13801	10798.3	29193.2	19258.7	3559.92	5353.83	4788.59	10776.4	4008.71	6186.39	12839.1	6496.46	16375.7	18718.2	26469.9	12728	16120.6	16412.4	13124.6	15257.1	14636.4
1.64_356.0470n	201.013	1.63672	52.8803	29.6914	52.1467	28.9271	43.2047	20.3669	70.8248	43.4316	32.5006	26.9266	41.0885	39.9501	13.0516	48.1249	16.6607	74.0083	77.0535	22.3107	9.57362	271.232	47.6632	143.901	435.091	43.9943	15.8273	22.2767	47.5317	72.6683	33.1406	72.2006	92.3953	33.6697	54.9792	63.7119
1.64_416.1026n	231.041	1.63672	553.613	393.442	710.246	296.868	530.07	457.608	240.767	375.668	302.961	241.079	324.823	470.836	196.647	379.662	281.153	716.926	591.259	97.589	138.626	164.396	306.291	116.575	209.221	328.224	208.649	407.904	450.067	616.427	296.579	433.248	460.03	314.371	383.37	372.104
1.79_788.1186n	278.368	1.791	545.025	376.042	595.384	257.489	418.302	674.404	206.529	380.711	102.258	403.984	166	526.993	201.672	229.509	93.5219	764.206	0	106.388	209.086	58.4501	0	110.357	158.728	41.4729	153.022	318.289	47.0855	814.215	245.951	383.941	396.798	247.236	313.776	299.899
1.79_750.1717n	265.719	1.791	1684.12	1293.04	1537.44	765.724	1168.64	1684.51	656.934	1048.15	424.798	1121.92	595.808	1437.8	694.147	1381.19	347.031	2172.51	73.0971	352.978	740.776	235.076	163.371	333.295	467.623	193.951	494.05	948.911	255.331	2454.42	746.981	1065.06	1099.5	747.556	958.082	928.33
1.79_754.1601n	389.078	1.791	780.986	531.264	748.704	351.34	527.803	810.649	254.265	439.152	120.368	504.394	200.467	661.591	257.477	941.664	134.865	1016.53	5.61979	127.941	288.064	93.4855	10.7548	137	217.999	49.1198	193.124	427.195	69.9664	1080.63	330.01	480.251	467.31	337.827	436.617	418.613
1.79_730.2370n	388.108	1.791	1399.01	850.206	1305.63	548.635	886.523	1362.5	491.694	750.488	212.382	893.49	363.806	1153.82	454.174	459.254	225.78	2026.73	0	257.037	475.46	163.105	0	259.126	376.225	122.753	371.169	705.138	127.007	2095.3	540.867	860.135	874.197	557.337	726.057	695.249
1.64_599.0743n	215.353	1.63672	658.605	524.64	759.012	418.783	655.761	608.792	365.337	505.436	438.812	334.956	460.155	622.717	280.293	510.836	366.366	797.124	633.436	148.332	234.293	196.632	388.737	160.38	253.329	473.79	251.979	555.339	566.486	748.765	404.185	566.435	581.142	455.312	531.141	505.113
1.28_333.4988n	298.485	1.28243	132.495	89.1592	149.643	83.4647	124.045	39.8764	71.3298	97.6826	42.2434	59.1407	49.3369	83.8147	79.7836	87.2177	48.1703	141.009	96.8855	52.9405	21.8453	37.8829	75.7508	32.0395	71.4213	47.1274	60.1559	55.3194	50.7353	101.063	40.4648	113.294	92.8427	43.2113	76.7684	79.3314
1.28_273.5402n	238.526	1.28243	159.357	55.5122	167.084	118.288	155.155	59.9735	112.439	136.704	140.928	79.047	117.858	145.222	109.453	196.586	151.256	216.514	184.026	108.03	69.4857	110.775	186.158	110.882	174.556	131.97	137.073	133.634	84.0464	167.157	108.071	217.175	227.064	107.075	154.782	144.629
1.88_133.9920n	198.008	1.8767	115.69	137.745	73.5995	87.4649	140.055	35.0622	68.9611	96.3214	101.076	193.657	78.551	62.9641	39.6043	165.674	95.4364	174.899	195.574	80.3142	35.9153	99.6697	180.239	75.1923	149.07	125.445	90.0076	55.6131	86.8185	103.62	72.2749	155.956	146.257	67.7678	115.908	114.215
1.88_396.0011n	220.99	1.8767	35.3859	24.7192	24.2751	30.6978	77.5433	4.85421	10.9936	22.3406	32.2817	26.0546	18.0828	21.6102	13.9077	146.187	25.4204	65.812	39.6095	22.3902	3.93815	23.534	70.921	14.4245	59.8847	28.7752	20.8678	13.7326	19.1187	17.7358	23.8534	42.0291	36.8543	29.1482	35.9186	37.5789
1.88_178.0186n	242.034	1.8767	17.0064	0.345693	5.98437	4.76036	15.6885	0	0	3.36098	0	12.5995	0	0	0	126.86	0	13.6338	29.556	10.2411	0	0	19.7421	0	19.1281	10.4715	4.66807	0	7.55518	6.98756	0	0.151255	0.14742	5.61469	0	0
1.88_296.0428n	261.029	1.8767	104.415	234.476	56.6836	131.083	280.787	24.2441	44.7347	70.0073	106.842	218.18	39.7139	43.6802	18.1227	887.319	119.041	198.463	89.3445	55.4672	22.5614	62.8187	296.408	45.5983	181.686	62.7911	45.97	45.2169	66.2869	81.6301	96.2665	139.475	137.089	114.994	108.484	116.605
1.88_195.9627n	240.934	1.8767	243.169	354.926	240.279	163.043	201.586	85.1654	196.413	267.064	238.356	494.901	209.648	191.129	112.081	89.5698	247.51	252.468	435.788	265.489	94.8234	345.642	317.055	251.058	292.545	306.873	314.261	177.616	222.02	173.455	193.118	299.003	317.488	196.684	257.49	248.697
1.88_423.9517n	234.965	1.8767	17.1611	47.974	9.91128	14.9598	20.1158	0	9.96788	11.9719	10.2872	96.2134	8.55916	3.09035	1.42091	27.8038	25.0446	22.9633	52.9993	22.1337	5.20883	31.6898	43.4215	8.84286	30.9886	14.6033	15.1186	0	9.28128	9.52924	10.7755	19.9357	22.4809	12.8149	18.9233	14.4369
1.88_465.9954n	430.982	1.8767	54.6453	107.649	43.3111	16.3581	30.2965	5.0907	16.9989	33.434	41.8264	242.393	12.6767	28.1626	13.3354	50.0704	60.4344	61.3857	129.451	29.4703	0	76.7092	68.1546	33.305	80.0402	59.0651	51.1973	12.3232	24.9775	21.8326	26.2422	37.358	38.2426	39.8386	35.8972	30.3678
1.27_1232.0200n	628.008	1.26528	24.7067	0	37.2957	15.7136	25.7619	0	16.7292	26.0378	24.1444	0	14.4279	18.8479	21.0623	32.5262	27.8654	61.0855	33.3668	16.7083	6.06522	26.1211	30.7538	11.8898	43.7745	24.7716	37.1714	24.3855	12.87	36.673	9.00372	31.7813	38.0271	12.7019	19.372	17.0513
1.27_1069.9941n	546.995	1.26528	75.4921	27.9177	66.6013	31.2399	66.2147	12.9862	45.3227	60.5267	27.291	27.1104	25.5191	73.2017	47.4063	59.3044	31.1132	64.9856	61.2747	37.8021	15.5512	29.3165	50.7298	19.251	34.4229	32.7392	40.6215	34.993	24.9082	64.2814	30.5241	66.4273	72.9998	13.8585	54.3368	28.2316
1.27_951.9978n	498.988	1.26528	73.0099	17.4151	69.6652	40.2406	73.7087	16.5659	55.9718	58.4871	59.988	30.5933	50.731	54.7589	57.6946	105.202	62.8706	106.481	88.2139	59.6332	23.5761	60.5701	86.1634	57.261	85.854	65.7533	62.1636	49.8759	39.9979	78.8746	42.674	89.8178	90.5546	41.5783	71.1962	64.7871
1.27_944.0637n	495.021	1.26528	228.922	71.527	270.514	225.732	224.064	57.9287	198.833	217.662	270.381	56.7378	235.775	200.645	237.147	427.845	281.358	370.96	294.803	252.996	94.4419	197.986	326.09	209.524	307.058	290.461	271.624	230.194	128.087	353.072	197.078	343.069	342.211	191.509	256.519	247.138
1.27_947.9951n	485.996	1.26528	61.9277	72.0677	90.3763	49.7053	74.5186	10.996	55.1041	43.9713	34.0889	23.8567	26.1433	42.9124	53.0284	81.2646	53.5875	94.1428	99.3126	59.1759	10.6163	55.8836	61.7185	35.4569	73.6877	58.6474	61.8071	41.0481	17.8432	48.6083	31.3787	68.724	71.4111	25.5744	53.1851	43.0454
1.27_1201.0351n	416.007	1.26528	95.8579	50.4518	130.999	93.8834	113.509	28.1967	88.7766	94.6905	115.862	40.8066	75.2414	89.2398	76.4089	198.24	131.953	177.508	121.333	113.977	40.482	121.22	130.581	88.225	151.719	104.859	142.718	106.057	40.235	148.807	85.119	143.711	152.005	70.3532	100.219	103.61
1.27_768.0051n	406.992	1.26528	86.2855	30.9235	73.8082	36.7752	71.2308	14.5973	41.5275	51.5163	38.5911	34.0502	25.3928	36.803	57.3325	75.285	51.3153	109.265	83.5456	43.8357	20.6304	31.5978	62.9639	41.9755	78.8418	32.0059	56.8676	44.0161	25.4608	87.7978	36.9427	68.3462	90.7341	28.1525	50.3469	48.3088
1.27_964.0071n	336.998	1.26528	61.0705	25.1739	56.0328	34.8406	63.6884	25.1784	47.7312	53.5956	27.7282	30.333	32.2318	64.5742	47.3847	61.1895	32.8139	67.6002	79.0642	43.5975	14.9981	57.5704	46.9054	33.8659	42.754	39.4281	58.611	43.7675	18.8537	51.8653	31.9067	61.0338	57.1356	12.2865	32.1397	27.8257
1.27_567.0522n	295.524	1.26528	234.808	66.1978	220.997	157.483	253.143	39.7184	194.082	217.626	147.331	97.6811	116.839	128.888	115.363	321.658	98.3925	244.449	286.88	149.705	53.8801	100.279	241.208	90.4871	173.875	187.274	172.337	175.444	115.578	263.072	74.9328	225.903	225.337	93.6972	160.519	140.442
0.80_1182.0372n	614.008	0.802433	60.3532	71.333	53.1566	50.581	90.1625	51.9543	136.221	124.718	27.9192	61.7565	33.794	67.8895	52.2568	148.258	38.4396	62.7809	42.2339	18.551	35.7902	27.3766	47.0501	14.5603	44.4651	35.4055	34.7039	47.2869	34.3014	69.1074	37.3315	105.985	102.331	32.0776	73.0073	66.7494
0.80_1178.0390n	612.009	0.802433	64.3557	50.3748	67.4465	58.1436	81.2174	42.548	125.857	113.272	45.2348	64.801	31.4294	71.1024	54.6898	136.562	34.242	56.5984	51.6233	33.2422	41.3083	23.2321	50.8359	24.9632	52.7777	42.6884	31.1655	57.7148	36.5902	76.1176	38.6744	105.785	93.2274	38.5282	78.2719	57.9444
0.80_1172.0225n	609	0.802433	45.4265	32.7797	59.6474	44.413	94.8231	34.1147	96.998	88.3844	22.8902	39.6807	21.6534	60.382	41.5006	106.158	19.9796	62.565	37.9483	28.4536	31.4588	32.9983	39.3524	17.8214	47.5667	10.3117	29.4776	29.4007	13.1746	61.7916	19.7334	83.8015	86.6439	20.2623	51.35	49.8735
0.80_1170.0402n	608.009	0.802433	75.6362	56.2832	77.9046	48.2451	102.737	31.4286	116.859	124.105	43.0143	50.1097	39.0919	90.2596	61.5829	126.824	27.6132	58.2858	40.7225	23.7622	41.3718	37.7497	60.6468	14.2928	64.4702	43.871	38.6492	44.1006	38.3046	87.2373	47.5112	112.703	120.422	37.9783	77.6483	72.8708
0.80_1168.0444n	607.011	0.802433	68.5385	53.3003	48.7623	49.44	93.7069	36.3813	104.974	123.093	45.09	60.4954	35.0486	78.7871	54.3412	135.335	30.7595	52.2184	38.0732	27.7622	41.6701	26.8851	63.7701	29.1778	56.3156	29.2102	44.0944	52.8807	30.2112	66.9947	42.8023	95.4229	102.704	32.4867	55.361	68.5291
0.80_1144.0537n	595.016	0.802433	73.8956	60.1831	57.7195	40.7941	94.1841	48.9497	122.131	112.244	35.1634	71.8593	38.0722	74.9567	56.4579	149.99	9.52001	64.7847	33.2753	33.4934	39.852	31.7689	58.2736	23.4757	51.7729	46.5259	32.8095	48.5068	25.591	78.7859	28.6999	115.408	106.335	25.2052	78.7959	59.4837
0.80_526.4933n	590.509	0.802433	14.4825	1.49976	15.2934	18.3344	27.5517	18.8957	46.3553	42.4449	10.6147	19.3212	6.58278	13.4577	19.1269	58.4082	7.22046	19.6473	25.7043	4.83389	17.6597	7.70129	18.1609	0	11.3297	2.33496	10.5276	14.8336	3.89198	14.4008	5.78064	46.6544	41.0932	5.02373	28.2702	21.7678
0.80_1142.0099n	583.003	0.802433	59.6184	47.0279	55.0056	34.5516	88.5278	23.6113	292.998	114.914	42.9621	68.3524	35.9749	77.0853	60.1703	107.341	20.0671	106.241	72.9926	17.8031	29.6295	28.5581	55.5392	25.8263	52.5385	43.7932	30.2542	40.5293	41.7757	68.9417	40.6908	200.687	93.1998	15.254	64.2615	48.0361
0.80_1126.0412n	586.01	0.802433	69.3499	61.9224	44.6415	56.6424	106.061	49.5682	125.765	136.014	42.4853	53.0099	42.1745	63.9217	55.8332	138.912	24.9264	55.2425	31.4424	26.9103	41.2079	25.1872	76.8205	32.8402	38.3267	42.5631	47.0108	48.9574	27.6715	72.9729	32.616	114.428	125.77	41.2343	68.3362	80.3957
2.78_553.2322n	299.605	2.77957	49.064	0	45.2231	24.3564	37.8669	0	0	20.8026	18.0257	13.4212	17.3973	28.7601	5.99958	5.33586	50.3712	73.9154	132.106	56.4776	0	93.8923	38.8687	49.9948	89.8589	59.545	66.8039	28.5054	39.7436	30.3706	29.8053	44.4125	31.0363	31.1881	38.596	39.2928
2.80_710.0220n	378	2.7967	38.9053	0	46.7448	22.8131	17.4566	26.5063	7.8033	11.2303	100.831	0	103.695	37.359	0	23.626	80.5789	69.5199	117.347	100.884	9.39093	84.6528	108.947	144.844	69.1014	80.2111	82.2526	32.1136	28.9815	36.377	42.9522	56.6699	65.0826	41.0639	63.534	52.1621
0.80_1128.0755n	576.036	0.802433	57.8282	44.7451	76.556	59.3772	94.1403	64.6334	168.474	108.578	36.1613	61.34	37.7307	85.0125	48.0428	141.912	29.627	53.7714	38.0538	29.4745	53.1302	31.8338	58.8875	19.5545	42.5708	29.2169	34.562	61.6636	28.3183	71.0433	36.4006	97.3667	112.92	38.5872	75.986	59.2514
0.80_1102.0477n	574.013	0.802433	76.5997	34.2387	63.8955	49.937	102.117	55.625	116.304	105.331	30.3837	78.1688	29.1105	74.8855	73.5934	132.164	28.1573	70.2146	40.6162	22.4388	49.0775	40.2385	56.949	18.1085	67.2996	25.8153	50.9772	47.3586	42.1491	92.1715	25.9946	103.948	109.083	39.7063	63.4323	68.0355
0.80_1088.0354n	567.007	0.802433	63.5437	30.0748	58.0192	52.2705	77.1893	39.873	143.367	116.263	41.252	44.9941	33.2192	75.3136	60.6055	132.155	18.144	42.8051	41.6221	19.3542	46.0591	31.1058	60.7878	18.7206	48.2711	49.2759	29.4082	61.0533	36.0565	78.4633	28.569	110.461	97.6284	26.5612	71.7176	64.3884
0.80_1086.0371n	566.008	0.802433	53.4936	35.7245	54.0371	44.4423	84.6223	43.3719	133.596	109.293	38.3433	47.3231	27.4803	52.8339	46.0435	131.695	25.0701	48.8944	37.8178	22.12	44.1024	29.634	57.731	13.9587	33.1316	34.6125	37.3746	54.5876	30.6682	58.6688	29.6259	115.794	96.5737	24.8915	61.8771	63.9405
0.80_1084.0414n	565.01	0.802433	66.9943	42.1351	60.3331	48.636	93.8811	37.0819	102.876	91.5127	35.0125	55.741	34.0975	64.5413	52.3756	99.406	15.12	34.9103	44.0049	14.7085	42.3369	33.3438	67.6615	20.3029	55.3986	18.3142	37.4393	51.8864	34.4868	71.9373	30.3768	97.5958	96.7652	31.4149	66.1339	64.6197
0.80_1082.0319n	564.005	0.802433	52.3706	29.2703	55.5284	50.4327	85.0138	47.0911	118.865	105.611	43.6012	39.5284	37.316	71.0526	64.3965	129.812	22.7176	34.9571	38.6417	18.5241	45.9936	35.0434	58.8368	20.3842	40.3747	32.9109	28.3018	57.9639	23.5423	58.4777	34.0006	114.991	111.063	33.8576	62.0316	67.7115
0.80_1068.0404n	557.009	0.802433	49.8347	29.8233	53.2371	33.1434	86.8549	30.5653	143.87	104.681	37.1275	45.6035	32.9971	77.3336	71.1109	201.302	33.0736	35.9442	30.3683	15.7769	50.6776	23.3587	48.1395	25.0006	35.9177	18.5092	44.8114	42.5503	31.8082	77.6054	27.8064	118.025	91.2562	25.5329	51.3393	59.2198
0.80_1078.0241n	551.01	0.802433	75.8552	78.4614	59.9939	52.2227	118.517	42.5877	135.63	142.389	56.9533	58.3479	42.494	86.3044	61.2388	133.682	17.1253	53.9653	41.2226	50.0123	52.7914	47.0467	85.4353	40.8321	71.3263	46.04	61.3542	67.0513	44.8979	86.3045	46.0368	118.269	130.267	34.7405	89.003	81.6833
0.80_1044.0407n	545.01	0.802433	41.0091	39.1623	47.2197	44.9315	75.9818	40.109	120.12	99.3063	41.798	36.1087	39.3564	70.9788	68.9299	141.784	22.4677	33.5216	41.7292	32.1752	38.0608	32.9771	74.4679	25.2042	39.0741	44.48	44.024	55.6556	35.0243	58.2929	27.8455	107.243	93.8206	23.2992	72.8204	59.2811
0.80_1042.0367n	544.008	0.802433	55.1514	48.1364	77.9209	43.7907	88.1985	43.489	126.695	106.746	51.1952	46.8349	46.081	74.766	60.3117	144.127	30.9762	45.5347	42.5677	26.4725	49.4993	38.1007	90.5219	33.2753	51.3676	47.5468	35.0552	54.2022	34.0401	82.481	36.6786	112.735	111.186	41.2866	66.4437	69.7924
3.19_440.3868n	243.183	3.18528	170.875	88.7616	167.387	146.782	126.837	82.7416	142.024	129.48	177.084	150.653	145.616	171.885	167.897	129.586	127.531	236.807	212.878	115.213	75.8483	129.81	182.039	132.958	119.773	103.14	100.132	111.255	101.856	186.189	91.2627	90.058	100.494	93.4154	97.8065	93.9194
0.80_575.5266n	540.513	0.802433	24.7844	10.9534	11.7875	10.2085	28.5523	24.1259	82.3647	57.2063	7.97675	22.0694	5.00296	30.5312	21.2376	113.91	6.9631	24.835	14.952	1.77487	20.0205	10.5424	19.2285	0	15.7602	6.60858	0.874268	30.8882	7.79807	20.1214	12.0642	57.3429	55.0114	7.80899	27.1565	24.5687
0.80_1030.0921n	527.044	0.802433	43.7852	40.92	32.3699	38.354	65.6847	34.6949	139.418	101.085	30.3055	29.4393	16.5376	52.8395	57.2323	146.463	15.8447	22.5748	37.7176	10.184	33.6128	24.2216	57.4803	27.4356	44.9507	25.512	32.2251	27.1299	16.2414	60.8306	23.9776	81.3561	94.8235	20.0928	49.6761	37.7495
0.80_452.5003n	516.516	0.802433	16.9648	5.28659	15.2547	6.53113	31.3756	10.5455	82.0006	32.4234	8.6683	20.6953	6.8654	29.3196	40.6029	80.4215	0	8.34415	12.0041	6.75986	21.4762	8.80283	21.0274	2.18329	13.7346	10.3495	16.6084	12.9921	7.48119	15.1865	11.8251	58.6566	51.1101	14.2019	24.3152	19.9579
3.37_826.3095n	291.098	3.37385	98.9647	4.01205	73.2136	52.9293	87.9063	14.4618	0	41.3799	48.4912	46.404	41.7696	67.7272	22.8219	11.4438	62.0036	112.739	190.966	93.3068	2.4718	125.205	92.7728	76.9454	135.421	74.2077	94.1758	50.3642	55.1868	51.3307	40.3022	60.481	69.9206	42.0061	64.2477	44.8883
0.80_1006.0315n	515.014	0.802433	54.7114	37.498	62.0195	43.112	88.002	55.7243	145.994	114.802	61.7011	55.9566	33.8157	74.8736	85.3892	195.734	25.9925	55.0567	48.2056	22.3453	61.727	29.0849	78.767	27.2721	48.4987	34.6102	44.2268	58.7993	45.4846	66.8768	40.0899	117.497	112.08	24.8749	61.7068	64.5475
3.41_721.4023n	383.69	3.40813	125.57	0	113.808	64.4053	111.623	14.9044	59.6117	73.6484	82.1159	23.2135	75.2632	85.4603	25.153	37.053	141.354	156.815	269.35	148.465	13.446	199.882	212.727	120.437	210.006	184.512	161.74	58.9439	93.8839	60.3763	75.3982	118.391	116.324	79.6913	98.0932	89.6295
0.80_429.4971n	493.513	0.802433	7.47676	0	6.85226	9.27911	14.5929	12.1338	42.3423	18.2551	6.87611	9.43561	3.86824	10.6876	28.4084	47.4885	3.14616	0	4.32919	2.1098	18.0262	5.96527	12.5014	7.90149	7.71042	3.3266	2.92868	10.1856	5.10777	5.65552	0	23.3759	21.5753	5.82842	9.24475	9.18762
0.80_942.0523n	483.024	0.802433	56.7245	60.4019	58.7791	49.0903	134.633	79.2729	167.991	126.081	37.7505	66.661	33.0382	89.8516	91.6352	187.612	32.4687	41.4086	34.5395	48.5398	73.3812	36.2017	66.4429	36.6282	59.5415	32.1466	62.1353	65.3874	43.6456	66.2737	39.7746	135.998	117.985	37.4478	77.182	80.5822
0.80_902.0382n	474.008	0.802433	65.5499	57.4961	73.0621	61.5066	123.298	94.3762	180.313	124.19	41.5321	87.4941	47.7426	78.2105	95.0268	190.579	23.6806	40.916	40.3216	22.2341	69.6354	31.5671	84.6075	35.2381	53.8013	32.808	46.0797	65.2316	27.1923	67.8885	39.6605	139.196	121.485	43.6329	68.9446	75.3618
3.51_936.4894n	327.825	3.51098	356.482	58.1883	321.923	210.726	374.683	97.6742	284.04	315.154	333.944	126.146	312.237	302.872	79.8778	196.055	410.146	477.658	721.264	376.201	134.951	492.841	728.924	335.057	664.414	488.547	443.846	219.102	332.46	304.67	250.248	361.28	378.29	260.442	339.202	295.989
0.80_407.5452n	452.516	0.802433	9.68347	0	12.5857	10.0816	23.3144	18.0324	103.469	29.0732	12.2912	8.44745	11.8576	14.3041	35.8251	91.698	0.136128	0	7.82126	2.49376	25.0616	9.77756	13.7737	15.2431	14.0647	8.91491	18.2327	10.4202	2.07264	7.96605	5.8434	49.4321	42.1042	3.04651	15.5572	18.2765
3.55_440.3861n	243.182	3.54528	455.716	268.882	452.881	441.911	395.039	196.563	377.212	344.797	434.925	441.532	376.818	469.491	416.863	352.334	324.25	632.351	641.312	344.393	209.769	349.596	494.428	324.159	375.607	309.781	318.932	281.302	312.805	536.336	173.804	146.779	172.732	177.261	175.262	167.692
3.53_906.5483n	476.263	3.52813	64.7383	42.9346	67.6429	45.4069	58.7981	44.8857	328.406	178.758	123.61	9.18187	162.584	54.6515	2.02786	164.251	128.641	145.957	57.139	53.4456	132.866	51.8642	276.909	52.5208	226.438	103.079	50.2072	43.881	85.9428	85.4347	73.1866	113.848	116.469	73.3779	102.072	82.3842
0.80_910.0657n	467.031	0.802433	66.6911	63.7637	53.3548	61.2247	107.41	88.1782	198.266	126.626	50.4635	74.6481	51.6574	92.2628	87.7937	180.635	33.3266	43.327	32.8209	32.3113	70.6522	46.8287	83.0614	33.7834	61.26	36.5443	58.0332	76.4894	43.0361	62.8454	38.4034	121.561	117.537	29.9988	75.2984	79.6338
3.60_875.4826n	460.731	3.5967	105.609	9.58456	88.9238	101.503	113.346	76.3427	8.86922	44.5735	112.181	90.3417	116.218	94.9474	43.2878	26.5799	313.993	187.854	814.768	443.71	10.0674	475.517	294.802	357.588	571.949	466.443	468.496	84.169	130.936	189.284	174.939	258.717	266.624	176.75	238.405	205.053
3.61_559.8651n	302.922	3.61385	321.746	152.688	324.349	253.671	333.761	150.978	329.194	332.541	211.656	212.81	227.51	259.635	239.439	293.574	159.63	369.539	411.844	217.034	146.858	194.87	333.809	192.206	269.934	297.897	270.876	236.894	211.062	322.895	180.702	356.449	363.659	155.298	281.64	268.775
3.61_1125.7029n	390.896	3.61385	1000.2	282.314	956.969	728.911	1091.6	428.483	751.054	717.665	747.18	589.145	933.813	784.804	461.271	632.483	893.148	1558.48	2105.22	1189.14	465.841	1292.09	1750.03	1025.73	1499.3	1303.42	1075.56	723.565	896.031	809.886	838.37	1149.69	1184.64	856.156	1054.61	973.488
3.61_1064.6173n	555.298	3.61385	317.031	368.426	332.364	247.459	303.026	266.802	1418.11	909.129	591.974	81.1311	746.257	338.584	49.9603	951.706	533.123	599.551	317.786	215.494	698.382	203.209	1007.45	235.823	765.452	440.66	245.562	253.209	397.244	462.631	365.347	528.934	554.781	385.632	477.82	448.929
3.61_1102.5623n	383.183	3.61385	144.877	203.158	171.958	107.534	130.235	127.93	739.003	493.668	320.737	24.9341	406.971	158.351	17.1785	507.291	280.686	295.283	117.325	84.3828	381.11	80.7076	519.996	104.613	410.846	223.95	94.0535	125.207	202.523	228.355	182.966	231.858	268.787	191.682	228.496	240.777
3.60_213.0950n	258.066	3.5967	347.366	180.323	317.307	128.695	66.366	44.6094	569.875	93.0258	15.0095	189.831	82.971	167.356	78.1396	1345.64	41.6409	317.284	149.532	93.5796	139.149	681.797	25.2525	82.1126	32.6042	92.833	126.951	72.0625	56.0509	145.267	139.248	200.784	205.554	148.27	177.352	165.871
0.80_856.0959n	451.037	0.802433	116.726	116.382	140.682	136.525	171.716	344.23	606.78	234.066	94.7726	103.413	70.7562	199.274	200.049	399.464	69.605	149.175	42.238	64.6183	201.105	88.1486	105.391	78.8129	84.3388	49.1732	116.981	150.077	48.1746	144.942	87.2429	272.824	252.836	81.5827	159.336	167.803
3.78_1198.7446n	415.243	3.77957	102.212	14.437	94.097	69.1779	106.506	41.3113	81.6835	75.6817	71.2275	49.1281	99.2724	65.6287	41.7373	54.6053	90.0469	176.476	250.305	150.952	45.6687	141.589	206.742	126.723	182.628	158.839	117.974	73.9992	102.185	80.2076	87.5004	121.472	135.23	94.1727	105.627	99.0805
3.78_1196.7392n	414.575	3.77957	618.456	159.661	564.545	475.393	660.879	256.611	514.933	445.155	476.044	343.433	603.082	490.143	278.12	379.268	559.631	964.548	1346.13	803.403	308.213	841.144	1129.41	705.012	989.752	810.734	683.697	449.963	549.923	502.899	530.79	728.478	725.326	554.397	661.715	637.582
3.83_102.0232n	146.994	3.831	162.445	38.9395	135.118	80.5201	150.004	53.2131	137.95	150.804	100.737	66.4229	99.0058	103.449	97.95	119.517	69.4811	186.977	168.316	76.9117	33.9393	101.695	355.498	60.8877	133.525	107.634	110.106	89.2191	73.1998	127.052	60.5691	191.512	159.573	52.6818	126.908	120.86
0.80_876.0354n	450.016	0.802433	59.234	62.0842	60.6263	74.6047	122.636	66.5051	171.662	159.482	66.8473	64.0606	56.8782	95.1297	110.93	233.716	30.5048	23.421	45.8276	37.5748	68.3566	56.7803	92.8102	46.8765	71.9195	42.5384	79.0495	78.2413	28.5287	69.6597	50.4512	158.277	147.85	38.3322	96.5385	106.944
0.80_874.0721n	449.034	0.802433	57.4103	52.6307	38.9689	52.9719	94.2636	75.2673	179.549	115.97	52.6629	60.0415	40.6283	83.0573	100.02	188.268	19.2458	35.3745	28.4947	35.7086	76.6806	46.1599	72.7222	46.2275	51.7212	32.0378	61.8829	66.1945	24.0754	65.8722	44.7586	123.518	119.43	32.7953	68.3061	74.3812
0.80_850.0860n	448.032	0.802433	55.2967	49.7414	66.1667	32.0414	79.1744	29.3419	125.198	108.545	18.2944	61.8872	18.855	70.5775	58.1265	134.454	18.7597	73.4753	25.0577	18.2831	37.2974	26.8298	58.564	10.852	48.0365	23.802	33.5514	53.2352	10.986	90.0534	29.0938	97.7997	93.0662	20.0724	69.3315	70.8985
3.90_630.8783n	338.428	3.89957	465.563	142.458	439.834	314.834	532.852	218.907	376.93	379.841	388.756	337.311	499.84	413.101	219.191	264.944	417.113	741.27	870.582	485.573	216.255	513.016	749.733	414.963	652.142	547.284	467.78	346.741	466.619	470.292	389.056	513.489	545.622	389.692	494.055	451.034
3.90_1267.7741n	438.253	3.89957	6215.98	2092.82	5980.83	4656.65	6704.22	3259.82	4915.12	4575.69	5463.3	4371.65	6730.07	5324.87	2858.09	3341.02	5790.2	9921.82	12519.6	6710.79	3030.52	7147.48	10094.9	5986.33	8817.7	7408.53	6657.25	4901.39	6801.76	6219.59	5431.56	6802.84	6988.62	5600.96	6476.85	6160.17
3.90_1038.6067n	542.293	3.89957	33.7629	4.01877	40.2027	28.451	71.1725	11.7412	43.3947	32.4601	34.6406	21.1062	55.0089	39.3977	10.196	14.8735	34.8998	76.0273	89.7618	46.3452	3.79181	38.486	79.0027	37.0318	77.5985	49.7939	48.3718	31.6631	54.5863	47.2493	34.0668	54.825	53.5526	32.0322	44.2106	39.9719
3.90_1055.6279n	550.803	3.89957	1456.23	470.481	1360.24	1082.27	1568.78	782.74	1169.57	1059.38	1287.64	994.067	1586	1239.31	668.865	791.319	1372.24	2363.56	3237.38	1582.24	711.097	1721.22	2418.9	1432.91	2096.94	1770.72	1569.44	1126.97	1631.16	1471.38	1302.34	1662.62	1555.92	1366.96	1527.04	1472.12
3.90_1206.6559n	417.881	3.89957	246.185	88.8118	254.86	181.468	292.633	128.577	219.673	185.522	224.694	180.034	287.979	215.942	121.158	144.362	224.47	413.513	525.263	271.131	115.21	285.58	427.363	250.54	366.615	303.822	290.623	200.779	286.435	267.566	225.11	298.496	302.54	214.018	262.347	261.615
0.80_738.1336n	381.065	0.802433	114.343	108.107	110.261	86.274	150.04	63.5203	244.795	194.792	77.6804	83.3469	71.6498	121.055	149.425	229.99	49.9924	58.2225	94.8591	66.3125	91.3502	81.1677	162.52	64.2989	91.6355	111.303	95.1372	114.846	76.9445	103.174	69.6877	146.995	168.749	64.5331	125.104	110.743
0.80_784.0752n	404.036	0.802433	65.8778	39.5948	61.6619	44.5989	84.117	68.4031	135.986	115.87	41.5444	42.8735	50.4528	77.3243	58.1269	142.812	21.8777	50.7826	29.8893	32.7034	47.0985	32.9053	66.2745	33.7392	54.9669	44.7732	45.3563	43.3394	37.7131	78.0194	34.2164	120.285	103.933	40.3828	66.0505	57.1357
0.80_351.5016n	415.517	0.802433	18.4875	8.2124	19.7006	24.2158	42.6065	59.7862	119.797	43.9436	16.6307	17.7191	17.0066	27.381	66.351	132.312	6.68394	0	6.69664	17.0513	46.3149	20.6339	38.2488	25.0848	21.571	12.8269	29.2045	14.895	7.34064	18.735	14.389	67.1228	62.1838	14.5022	35.3315	29.6199
0.80_758.0873n	402.033	0.802433	100.289	85.4475	102.397	112.604	160.71	131.616	322.979	192.456	93.0181	100.227	75.7799	129.897	192.77	384.039	36.6056	44.8039	63.5322	111.159	119.546	93.77	144.836	115.903	94.0548	48.5558	125.025	108.028	46.7159	118.108	65.456	218.894	226.857	77.302	131.351	135.037
4.07_1268.7596n	438.582	4.07098	1446.83	394.534	1279	1176.16	1646.27	513.869	1091.49	1223.67	1402.16	966.453	1490.17	1170.63	391.314	1046.42	1674.68	2038.78	3661.62	1711	532.624	2154.7	2760.08	1554.82	2459.43	1922.46	1942.31	1075.27	1724.45	1208.35	1199.21	1555.49	1626.41	1224.04	1490.12	1403.92
4.07_1056.6136n	551.296	4.07098	345.832	87.7184	322.106	285.482	386.223	111.858	258.67	283.916	344.724	229.617	377.684	276.248	102.326	261.415	414.298	493.935	957.209	432.706	135.291	549.361	708.539	370.103	634.699	484.677	484.634	244.238	449.094	302.621	284.15	385.934	383.419	321.843	383.555	345.339
4.07_1306.7114n	451.232	4.07098	231.618	43.4069	213.178	173.096	256.2	64.6183	223.28	211.19	227.1	128.058	226.34	191.59	48.9424	163.447	266.375	340.426	570.986	253.494	87.1905	324.271	458.724	213.766	416.465	296.612	285.242	146.092	258.204	183.587	176.88	248.304	235.698	194.601	231.964	216.411
4.07_1045.5829n	364.19	4.07098	182.693	11.0311	165.531	106.402	154.23	50.718	16.95	84.6285	90.8642	60.9443	108.227	146.148	76.5263	40.4463	146.387	273.151	419.327	233.362	8.89139	258.135	261.126	205.758	304.653	220.998	230.89	127.478	122.49	120.101	95.3367	192.039	196.662	126.041	155.357	145.329
0.80_750.0550n	398.017	0.802433	57.0188	84.2018	67.958	80.027	97.2154	95.9122	184.781	145.615	69.3753	37.7457	61.9265	98.7102	105.626	247.406	56.8622	54.1809	32.0259	57.4174	76.048	55.4918	124.9	71.6427	23.2449	48.709	102.001	97.0329	29.2364	76.0039	52.0439	158.632	154.024	54.7277	96.5668	105.508
4.14_232.1235n	277.095	4.13957	235.854	116.376	255.124	168.979	228.808	118.435	229.465	212.449	190.343	186.322	161.285	193.36	174.524	205.844	176.568	281.669	524.757	251.28	125.155	218.708	273.639	218.762	258.343	217.323	220.677	175.465	249.641	226.218	159.825	242.789	249.621	162.364	211.24	197.079
0.80_302.5097n	366.526	0.802433	17.4118	2.2473	19.2789	16.1285	29.1962	27.0742	101.033	35.342	12.7502	18.2775	19.6049	27.9191	68.6065	114.717	1.98404	0	1.6917	10.9932	21.4445	25.5934	41.3004	18.2722	13.7189	9.64839	40.3828	21.946	6.16701	15.3812	6.83585	64.4084	52.1768	9.64604	24.5803	28.4257
0.80_400.1129n	365.099	0.802433	219.77	268.462	239.255	163.03	379.927	156.474	602.996	278.994	75.1381	313.865	62.6058	194.133	402.979	554.476	39.1336	191.512	132.608	138.108	245.243	143.025	124.491	132.597	192.956	26.4711	160.737	172.954	105.761	186.905	146.041	329.894	312.055	141.791	218.668	225.171
4.23_1006.7371n	351.241	4.22527	475.644	170.404	465.246	232.731	300.453	201.066	573.826	383.791	192.021	202.002	185.687	452.739	528.42	407.953	163.954	481.231	427.392	241.455	126.868	200.636	307.699	283.318	308.428	294.199	224.911	197.26	244.909	378.569	67.5001	160.474	138.217	74.8381	96.4225	83.5232
0.80_628.0529n	326.025	0.802433	176.145	126.519	174.463	161.766	220.576	379.086	606.931	304.16	152.069	76.5272	149.317	319.891	207.339	317.482	99.3114	202.227	145.501	224.779	261.908	170.465	72.5296	236.62	125.044	98.7274	251.381	249.607	44.1299	239.565	128.269	454.238	363.014	97.8071	251.928	230.778
0.80_384.5269n	349.513	0.802433	22.1449	8.57069	29.3694	34.8506	54.0778	59.4096	174.563	56.4721	39.1918	30.925	19.6449	51.5942	97.3738	177.179	13.8944	0	7.40021	26.5531	59.2687	28.4564	67.8948	51.8248	32.5365	25.9173	67.2791	38.0252	13.957	26.8628	27.6317	102.854	94.1676	21.1846	47.4649	47.5809
4.26_223.9941n	268.965	4.25955	4920.96	3803.53	5012.48	4113.7	5381.44	3911	5592.85	5630.52	4343.66	4282.93	4233.81	4846.12	4721.5	5871.3	3521.34	5208.44	4843.91	4025.51	3785.23	3695.47	5273.34	3754.87	4325.74	4508.98	4293.97	4366.72	3995.19	5142.75	3517.99	5900.08	5778.62	3490.11	4720.61	4632.61
0.80_647.9903n	335.993	0.802433	130.683	104.586	125.943	130.47	248.348	177.136	361.932	238.402	139.17	124.058	116.055	234.374	214.358	445.956	122.628	65.1916	107.227	108.004	150.997	126.524	267.062	116.42	125.93	148.486	158.815	151.42	104.877	129.279	111.787	284.566	270.796	102.646	155.374	167.743
0.80_664.0664n	344.031	0.802433	664.033	1143.6	959.654	1848.21	2042.05	3307.17	5958.57	1200.18	670.499	611.546	481.776	1297.59	2520.27	5331.59	436.755	567.871	220.365	550.944	1703.87	577.612	819.773	797.165	292.019	258.581	842.771	1185.38	484.182	811.384	928.45	2045.16	1876.41	807.636	1333.07	1403.47
4.26_1239.5732n	428.853	4.25955	555.535	215.435	529.062	426.402	487.056	290.389	465.263	526.92	410.825	284.589	482.699	465.496	245.305	445.137	518.865	827.502	813.695	514.438	282.152	572.131	702.89	453.637	725.709	423.266	485.976	423.957	514.772	467.688	373.075	479.782	508.321	388.119	455.757	446.787
0.80_596.0894n	310.043	0.802433	155.254	235.709	175.806	101.931	352.716	174.304	229.233	191.205	33.3762	148.761	39.0784	155.267	122.457	123.263	66.8965	201.462	35.6603	46.686	108.46	59.4208	50.1723	52.8948	60.9136	38.0762	51.6256	116.431	73.7649	148.712	74.9159	180.58	156.994	82.2871	118.954	121.195
4.26_1201.6301n	623.804	4.25955	888.148	599.581	893.156	674.845	786.015	545.814	1652.87	1353.38	913.268	364.847	1173.64	841.546	321.749	1288.63	1003.89	1476.48	1122.68	726.57	915.112	773.191	1620.96	692.888	1384.27	830.577	726.744	712.929	925.164	908.072	706.725	965.095	1044.09	755.916	892.71	860.389
4.26_1163.6835n	604.831	4.25955	419.614	552.924	431.597	325.485	371.707	392.125	1942.57	1260.48	725.839	106.303	995.17	484.248	69.586	1308.01	740.984	819.798	308.487	230.405	964.282	208.597	1322.89	265.283	917.626	507.029	292.415	353.432	563.405	600.696	486.664	720.688	690.837	527.444	604.426	588.964
4.28_1019.5918n	521.794	4.2767	5101.1	1016.14	4618.68	3436.56	5361.89	1580.08	3246.47	3946.24	4235.03	2355.54	4205.74	4177.78	1328.99	2505.5	5709.67	6707.05	10474.9	4786.64	1546.06	6921.73	7573.79	4431.57	7657.07	6143.52	5854.38	3336.81	5526.86	4034.98	3684.99	4672.37	4758.12	3913.25	4441.42	4201.54
4.28_722.4089n	384.194	4.2767	66.2104	15.1972	47.7911	12.7036	90.7328	6.24333	308.805	92.7498	48.0642	1.78232	76.0792	54.7722	8.72988	87.6185	66.6407	85.7188	76.473	20.646	87.7154	30.594	110.517	31.0888	167.872	58.4506	27.9774	21.2653	42.2126	24.2248	41.9342	57.5272	67.1063	45.7685	61.4559	51.9806
4.29_816.4035n	431.191	4.29385	105.729	251.943	128.645	67.2442	91.6629	74.7601	485.844	421.844	226.039	12.3556	266.454	131.003	0	299.434	233.195	205.498	57.6278	51.3813	258.391	50.9353	391.425	60.8811	286.73	155.287	68.2673	80.7644	162.738	160.165	131.128	194.05	201.871	132.672	177.5	161.764
0.80_570.0483n	308.013	0.802433	67.0757	58.4451	73.4158	85.2816	106.252	202.312	327.803	164.32	116.702	50.9985	107.421	114.007	154.5	306.025	43.4241	55.0907	43.4132	97.3431	132.056	77.6652	149.656	101.123	52.9207	86.5694	121.849	110.397	50.7152	84.2857	61.9944	180.994	169.092	49.6111	111.726	116.341
0.80_238.5111n	302.527	0.802433	2.0013	1.7903	6.77386	2.73041	10.5342	20.4593	62.7984	19.3402	6.72835	5.34003	2.83945	12.5775	35.4797	62.8127	0	0	1.98628	4.35999	16.0319	9.664	18.6129	12.7629	8.38348	2.99454	13.8137	7.99094	2.72185	2.5549	5.94081	26.1097	21.2678	0.89093	11.2434	13.7426
0.80_244.0141n	288.985	0.802433	94.2403	103.924	168.309	230.566	277.245	418.367	476.508	151.87	204.718	41.0342	171.757	198.482	118.217	510.081	286.83	140.787	114.178	76.6946	135.812	76.8258	367.151	84.4599	42.3636	178.821	110.43	186.185	169.104	118.403	97.9513	249.753	212.413	94.9834	153.963	155.791
4.36_1264.7333n	655.356	4.36242	52.6576	18.7911	53.6827	33.648	54.7673	23.8839	426.628	163.132	122.065	0	162.904	38.5097	0	217.38	104.712	113.163	55.1601	37.4113	137.128	52.4786	287.302	40.6715	254.868	82.273	31.1614	17.2224	48.9711	54.2727	62.0787	115.923	130.968	66.9235	90.2739	74.2425
4.41_1006.7365n	351.241	4.41383	522.368	180.169	567.779	310.352	342.268	223.593	638.724	441.458	238.303	280.536	228.737	525.004	588.83	491.095	193.717	563.525	521.194	275.454	148.179	248.922	374.77	328.103	332.41	306.651	265.184	236.137	271.098	484.302	83.5269	163.238	143.254	90.3461	124.216	101.832
0.80_546.0352n	285.016	0.802433	92.0164	105.292	86.9704	65.4988	151.431	129.285	230.88	125.45	69.9081	87.2275	88.8516	102.127	174.514	255.053	40.2448	68.1003	44.1211	69.8448	125.343	87.9288	172.552	90.0321	87.1444	81.1472	95.2062	96.9122	90.5168	113.675	69.7228	201.732	150.59	59.1493	112.191	109.403
0.80_174.0477n	219.019	0.802433	121.985	150.488	118.68	181.425	238.17	270.844	582.218	247.319	124.527	199.581	118.757	179.504	558.498	572.029	43.7034	104.801	66.9143	236.734	245.068	151.608	195.831	249.959	120.565	101.77	250.257	164.686	62.7971	158.221	127.107	316.894	290.729	113.805	194.303	210.423
0.80_186.0773n	250.093	0.802433	339.769	176.384	185.475	83.93	153.409	138.982	411.01	770.744	73.8333	161.882	91.5884	262.876	181.484	249.927	35.5763	151.42	15.6092	68.4875	312.621	189.409	35.8376	72.7555	329.174	44.9768	159.625	136.99	38.2139	342.431	125.801	272.698	273.584	120.314	197.559	196.351
0.80_199.5673n	244.539	0.802433	11.1911	3.59988	9.72864	18.5605	22.3431	43.6968	87.3596	30.009	8.21015	5.61982	9.38268	21.9989	42.136	81.2005	0	3.11198	2.42026	24.6108	35.2224	12.8735	14.9554	22.9278	9.79949	3.49792	23.2105	19.8456	8.64337	12.7476	11.7196	47.2698	39.8765	9.54413	19.0177	22.2174
4.47_983.4315n	343.472	4.46527	310.183	66.0875	260.959	415.405	464.899	96.6283	105.332	237.263	280.763	315.921	327.653	283.691	106.762	156.551	900.91	519.985	1907.72	1042.41	63.4897	1163.69	610.599	873.92	1270.53	1163.15	1192.27	231.907	524.568	487.689	474.131	574.489	625.894	487.072	558.573	539.121
4.47_978.5231n	341.836	4.46527	138.475	10.6286	83.2596	59.7491	278.303	15.8877	1760.49	374.405	345.408	7.60187	506.945	120.569	4.87767	637.645	542.547	234.904	531.372	248.46	471.532	207.718	721.375	249.391	1203.39	625.432	206.947	28.4253	177.096	230.772	238.428	412.075	432.064	262.888	376.049	324.246
4.47_1335.7713n	690.875	4.46527	106.359	38.3061	69.0796	57.9503	83.8737	63.3668	614.22	272.082	216.816	0	245.252	78.1665	3.9167	276.884	154.965	207.788	110.573	83.6019	232.358	80.7371	418.801	73.6162	391.38	149.977	62.9106	51.572	83.2513	112.469	99.0215	178.017	185.434	107.937	154.058	155.561
0.80_160.0266n	204.998	0.802433	153.837	140.312	173.535	264.451	377.626	448.85	630.727	292.613	183.975	186.703	188.112	259.541	439.902	514.214	137.906	159.19	68.9874	166.448	279.529	131.645	208.269	165.67	91.0804	151.008	192.953	262.051	120.932	197.369	158.174	391.796	366.82	142.041	244.094	255.365
0.76_1929.4191n	987.699	0.756717	833.401	382.831	853.009	498.189	883.881	279.195	516.112	867.659	595.931	239.439	500.485	740.408	329.669	377.239	570.985	787.422	925.588	240.679	180.547	358.827	660.479	240.757	435.789	661.317	587.055	574.18	620.63	652.451	430.217	820.556	797.151	424.605	610.008	598.459
4.50_941.4218n	329.469	4.49955	76.0677	0	60.9833	59.5359	74.7984	28.3117	15.0125	42.9186	92.4203	66.6757	75.2026	64.3336	21.6898	32.625	288.001	112	722.621	310.093	9.0932	403.363	169.418	273.697	439.293	365.615	357.062	52.3391	92.4224	105.575	128.541	171.075	169.308	121.455	143.543	154.321
0.76_1909.3865n	977.682	0.756717	574.142	215.19	641.812	268.15	639.278	213.719	395.8	848.988	426.694	269.996	288.509	499.418	307.516	400.495	385.746	496.298	1030.85	271.885	216.998	245.075	389.755	227.202	306.055	774.073	353.81	332.507	395.253	371.472	220.559	451.109	461.292	253.864	339.178	349.879
0.76_1913.3651n	968.681	0.756717	838.251	407.885	848.798	515.192	870.605	336.671	607.366	893.111	627.942	346.592	506.011	748.235	435.255	481.23	564.308	842.233	974.94	323.794	269.591	414.371	677.508	333.31	555.058	716.547	600.08	585.468	592.898	735.584	436.959	838.475	831.259	457.517	657.745	627.246
4.56_1172.6067n	406.531	4.56242	204.503	111.495	205.037	25.2553	182.69	81.8695	154.47	153.264	160.186	29.1934	160.689	227.54	31.824	10.2903	80.8046	182.299	125.284	16.0588	94.3581	11.1236	157.369	11.7551	116.753	72.3445	33.0477	68.35	97.6231	157.438	73.5758	125.306	119.105	71.0044	98.5444	94.9971
4.56_1134.6659n	590.322	4.56242	300.494	167.343	341.558	32.3833	353.24	105.253	344.741	275.637	256.52	18.8362	299.68	350.243	45.2005	29.2052	119.483	222.84	191.711	22.398	198.887	15.6749	294.144	21.1743	182.537	121.397	45.7869	77.895	125.54	230.772	126.714	218.704	217.665	121.659	176.096	162.569
0.76_1897.3925n	960.694	0.756717	886.181	548.761	855.548	648.549	889.747	463.469	800.686	770.758	641.271	404.562	657.739	790.984	561.123	566.657	598.726	1062.49	787.881	364.433	224.213	556.394	840.446	446.861	702.282	543.179	686.444	676.226	648.498	853.148	549.489	994.008	989.383	546.218	780.563	733.742
0.76_1861.4262n	953.702	0.756717	749.592	308.972	759.958	383.706	778.202	222.498	452.821	799.138	529.606	207.583	411.165	653.604	288.667	320.875	518.419	648.349	854.465	207.423	182.914	291.962	521.599	225.194	365.955	627.126	504.568	477.647	544.088	521.313	349.204	658.101	679.606	334.814	525.133	508.273
0.76_1877.3432n	950.67	0.756717	982.801	332.2	1101.43	412.964	1131.15	231.847	461.792	1424.19	742.357	264.302	441.581	891.834	318.309	385.203	668.959	683.292	1679.94	263.188	228.995	309.691	591.529	243.395	396.476	1278.7	608.863	576.461	720.376	562.898	396.345	768.473	741.725	394.811	566.335	573.135
0.76_1773.4295n	909.704	0.756717	392.191	132.477	399.934	173.836	376.877	158.419	292.892	520.718	251.639	185.126	181.59	314.654	228.062	314.323	246.232	373.803	748.148	194.243	150.331	184.45	272.832	182.116	237.795	461.726	223.493	196.933	258.539	288.048	174.459	350.079	306.254	170.188	214.515	218.351
0.76_1761.4943n	903.736	0.756717	822.996	470.161	836.553	565.69	838.354	395.441	663.818	778.612	625.136	318.586	593.281	732.904	455.25	465.043	544.522	948.331	770.4	271.798	176.092	489.2	734.307	362.465	598.294	540.263	661.352	637.26	607.528	774.357	508.567	915.513	851.315	514.336	718.215	700.214
0.76_1731.5471n	888.763	0.756717	692.12	484.35	617.96	589.763	634.215	474.967	861.389	515.025	478.242	663.341	550.73	550.197	759.604	840.789	446.901	1006.26	495.561	664.744	619.671	584.026	748.825	535.976	724.283	325.161	558.362	557.907	496.648	821.855	492.325	862.464	809.745	468.267	673.644	651.334
0.76_1741.3726n	882.685	0.756717	773.916	249.126	893.031	330.541	861.076	186.438	381.765	1174.94	559.38	258.807	326.552	678.898	301.473	390.348	487.556	567.108	1402.81	251.059	233.77	245.47	455.846	217.948	337.981	1095.3	464.075	402.981	539.623	451.456	292.921	596.605	572.238	300.925	423.061	409.445
4.68_276.1530n	321.124	4.68242	299.176	162.03	314.196	234.087	323.125	175.481	353.213	302.543	240.766	235.99	218.384	266.227	275.882	293.145	198.942	337.21	597.219	330.656	175.07	234.785	326.456	293.741	285.249	228.494	254.716	244.767	338.743	295.157	198.431	327.256	355.835	187.593	284.743	275.339
0.76_1729.4609n	876.729	0.756717	755.383	549.84	700.104	638.914	704.321	549.824	889.946	624.593	558.268	599.74	615.913	627.239	758.638	754.654	487.388	1058.18	605.732	541.115	398.445	590.346	831.351	576.933	790.796	420.994	617.624	630.991	553.124	920.752	528.703	939.298	931.482	537.322	737.726	732.841
4.70_235.0817n	280.053	4.69957	0.206709	0	0.0374232	0.101328	0.182033	0.0031537	1086.97	0.00367061	6.21954	0.2288	0.181283	0.41855	0.03795	0.403267	5.97313	0.440914	17.8716	11.3631	0	294.477	6.35864	11.3683	0.21813	0.0181315	8.58391	0.0503439	0.180675	0.366238	14.5856	30.6525	24.1168	13.4875	27.6091	23.9605
0.76_1657.4728n	851.726	0.756717	542.015	213.469	544.676	245.359	563.266	138.486	317.11	590.565	366.284	218.796	265.28	427.789	244.728	279.921	319.529	458.931	652.291	204.88	206.949	201.786	336.661	165.217	272.903	468.551	324.191	301.977	370.457	339.137	226.289	443.478	416.427	229.906	331.767	334.763
0.76_1643.5341n	844.756	0.756717	464.712	327.421	448.296	393.236	467.378	410.907	687.322	461.964	300.145	623.174	365.591	406.297	708.251	792.012	303.8	714.492	491.537	665.306	534.598	451.695	520.742	544.482	567.963	350.139	360.122	360.232	339.602	586.398	316.877	572.244	579.046	318.419	440.045	434.399
0.76_1627.5302n	836.754	0.756717	757.847	500.95	766.351	627.695	789.13	522.954	908.283	694.819	573.026	737.392	594.018	690.353	866.121	964.668	513.05	1056.5	680.057	761.342	648.214	614.413	765.47	643.838	804.873	471.204	617.999	593.748	561.638	874.931	510.8	947.899	925.982	522.662	730.142	700.897
0.76_1625.5212n	835.75	0.756717	570.616	300.64	565.616	376.729	595.372	236.554	445.867	569.556	459.292	198.827	384.852	488.654	282.547	273.413	371.703	639.229	556.465	160.34	96.8301	308.604	505.349	213.154	391.185	397.37	419.934	429.994	418.373	491.845	322.014	605.637	616.906	310.845	473.619	438.756
0.76_1593.5746n	819.776	0.756717	512.335	351.392	459.509	428.787	498.609	343.671	607.169	421.825	373.334	364.567	392.942	421.487	474.76	492.153	312.258	716.169	388.547	337.314	227.913	406.777	517.216	349.644	493.886	274.822	408.398	410.499	349.552	601.412	331.888	622.835	621.082	338.457	480.918	485.959
4.77_1279.7758n	442.254	4.76813	39.7111	0	38.152	0	21.5253	0	48.676	176.843	1215.78	3.72168	279.516	77.2889	0	10.2872	296.184	73.3012	927.996	609.613	18.3043	647.691	568.891	435.515	725.691	455.16	386.068	20.7018	46.0033	73.5511	191.504	299.89	323.062	206.288	265.808	260.304
4.79_554.4163n	300.197	4.78527	1385.54	783.431	1411.51	1036.63	1142.76	663.38	1160.2	1054.46	1210.44	1095.24	981.406	1330.74	1224.48	1075.16	978.621	1752.5	1415.41	1044.22	666.349	1031.59	1305.34	987.398	1174.23	941.166	914.797	903.064	982.191	1375.9	470.373	557.125	611.534	491.547	577.927	503.994
0.76_1609.4561n	816.726	0.756717	489.291	234.872	492.675	310.44	493.565	205.153	389.988	532.482	346.631	186.037	319.938	415.403	269.306	294.461	313.86	549.071	581.368	181.534	123.292	280.264	416.609	198.982	327.251	411.793	352.166	350.475	343.861	426.451	255.369	529.313	505.506	260.747	393.45	382.371
0.76_1575.5750n	810.777	0.756717	282.936	229.901	265.333	295.524	282.006	277.969	486.047	251.51	200.446	430.989	247.948	242.383	477.507	534.535	161.034	493.776	282.516	425.875	347.486	304.292	345.848	351.447	395.255	182.079	243.728	261.343	209.275	418.948	217.523	374.867	363.083	209.536	313.718	288.034
0.74_1937.4276n	980.712	0.739567	618.184	425.12	581.051	488.121	643.621	535.702	858.56	591.904	423.684	929.609	477.851	532.217	905.632	1092.44	389.387	967.33	682.341	910.713	837.693	551.519	676.466	702.384	717.577	435.262	456.521	459.741	454.77	762.365	390.45	736.082	702.303	398.546	574.124	565.793
0.74_1933.4232n	978.71	0.739567	713.996	525.308	676.953	601.753	658.632	501.273	859.94	569.422	492.919	592.573	591.287	589.866	732.208	777.893	458.05	1029.18	584.223	560.496	411.463	620.014	787.239	547.474	738.664	377.721	597.201	585.135	508.305	870.482	520.859	871.24	880.031	501.854	706.362	659.548
0.74_1867.5223n	956.75	0.739567	631.986	460.892	595.883	566.711	603.461	478.129	831.338	444.093	442.666	647.391	544.782	522.717	719.184	808.925	428.253	986.711	490.021	615.572	580.26	535.222	690.153	526.103	712.192	293.489	520.109	529.429	436.088	765.381	456.994	815.866	810.439	477.275	622.709	595.491
4.91_1048.5033n	365.163	4.90527	14.1226	1.96185	4.99045	2.48015	3.78349	1.36001	15.4955	4.52541	17.7055	3.19648	9.26398	3.68808	3.70202	3.80936	215.056	10.4152	446.9	332.17	1.76648	294.696	193.856	252.218	384.075	333.262	276.968	2.06524	12.2337	25.9277	80.7225	114.057	126.99	63.1739	105.413	98.951
0.74_1865.4292n	944.713	0.739567	794.699	577.851	724.503	675.165	716.118	590.336	985.496	612.842	562.731	669.701	647.977	645.266	812.274	842.039	509.61	1158.31	634.75	632.531	472.187	663.22	849.943	635.722	864.981	438.125	635.859	659.116	548.127	985.015	547.018	973.551	968.901	565.542	780.968	755.487
4.94_420.1128n	233.046	4.93955	158.56	24.8281	110.972	70.2568	186.65	27.8271	89.4814	114.63	92.6955	27.3974	63.6947	85.8083	36.2255	69.6591	65.1881	224.357	118.581	52.9342	23.0305	79.6361	100.826	43.6195	128.219	69.0656	86.2905	81.3148	70.2349	59.4044	54.2661	75.8629	85.1331	60.1611	77.8664	83.3489
4.94_248.0722n	147.025	4.93955	336.84	19.1384	262.377	208.958	394.262	72.6818	248.103	295.135	211.863	54.5855	158.335	201.517	109.07	171.694	152.679	455.861	259.344	127.638	78.1583	198.702	241.212	131.367	267.761	158.72	180.262	201.701	167.766	160.65	162.297	187.773	248.427	153.738	210.448	210.03
0.74_1835.4782n	929.737	0.739567	704.727	499.624	620.508	590.104	563.975	625.568	1044.43	494.85	441.678	1021.71	538.082	508.482	1023.72	1208.35	424.944	1203.35	596.254	979.699	924.581	681.298	762.392	762.973	876.83	381.411	506.852	494.136	467.227	938.372	431.984	802.841	789.343	445.734	653.488	634.076
5.03_534.0174n	279.007	5.02527	244.843	5.9729	199.715	125.977	237.488	30.6443	147.998	200.09	159.313	61.3269	122.351	155.12	74.0062	107.91	166.129	259.244	288.57	146.653	44.4046	210.052	203.114	138.071	235.853	192.871	182.843	118.387	139.189	111.608	105.269	192.812	190.43	108.559	159.68	162.005
5.03_264.0558n	328.072	5.02527	243.827	16.53	195.58	116.831	226.907	33.7949	137.195	179.856	141.517	49.313	113.88	147.192	123.549	74.0917	168.498	348.85	359.081	131.87	35.6298	206.152	178.534	119.233	238.67	176.274	155.373	134.274	104.567	116.834	98.5361	190.861	184.515	108.183	154.889	146.229
5.03_428.9913n	493.007	5.02527	134.249	25.7483	140.994	83.5767	174.852	39.4383	104.786	146.108	111.006	50.9298	84.7524	113.39	69.8436	88.7717	80.8388	148.184	160.725	119.844	35.9483	99.92	165.384	79.918	146.975	108.121	116.438	101.642	93.6858	88.6243	61.0632	138.233	132.161	71.0838	98.8253	96.2021
5.03_985.1386n	515.559	5.02527	190.991	0	96.7217	27.0881	134.061	0	13.0044	64.5525	74.9104	0	25.3031	35.5163	0	0	145.676	152.459	518.561	46.0055	0	240.085	96.9842	40.1409	251.441	108.601	93.5896	15.8778	50.2182	4.47398	26.9054	49.8611	49.6511	36.9522	45.9919	45.288
5.03_565.1161n	610.087	5.02527	71.3571	0	40.9846	12.7082	56.4024	0	4.0269	26.2967	33.4777	0	14.5876	25.3244	9.80646	3.88562	51.3553	85.0911	162.066	24.8822	0	84.4672	45.8409	22.9208	101.307	53.5877	36.6734	8.07655	23.973	8.91149	14.9373	24.9929	20.4085	22.7598	29.4267	15.9134
5.03_444.0409n	489.012	5.02527	2808.15	75.6158	2362.91	1421.29	2755.52	305.946	1257.89	2117.83	1969.03	573.537	1478.18	1811.37	670.671	799.567	2049.64	2651.19	3429.16	1681.68	301.348	2482.24	2399.02	1654.68	2801.78	2412.01	2187.31	1299.89	1789.46	1066.71	1420.85	2099.24	2054.72	1483.1	1890.71	1774.92
5.03_900.0130n	462.005	5.02527	114.824	0	109.152	50.3149	124.66	4.46976	53.1076	84.8148	67.2247	9.68681	45.5021	70.4135	12.3459	31.3717	81.5825	111.895	182.164	128.63	0	119.744	131.925	72.7128	144.364	100.888	77.2108	46.5964	93.6248	47.3821	52.8964	89.2291	94.1882	43.3451	59.6411	67.1214
5.03_840.0335n	443.006	5.02527	356.051	0	265.803	142.943	334.131	14.3655	122.159	239.782	211.289	29.7807	149.579	188.104	53.3164	46.8746	265.628	333.887	486.884	181.76	10.5908	321.437	259.034	178.177	369.064	293.312	253.918	120.213	210.861	82.4826	152.959	226.092	220.881	177.869	200.608	192.696
5.08_741.5283n	262.838	5.0767	64.5676	21.3603	62.6034	74.0791	35.0378	10.4191	21.4962	22.4684	77.9384	38.5031	71.0342	76.3909	55.0809	28.6231	39.5893	137.69	62.6543	32.0429	9.50183	43.4621	58.3801	35.3455	27.225	12.2465	17.074	33.9351	32.7455	87.9923	60.0872	48.4983	51.2425	61.7496	45.0454	47.4455
5.08_1120.7656n	389.25	5.0767	1377.21	570.295	1521.97	724.285	899.022	637.476	1911.58	1243.41	604.948	652.747	556.481	1408.99	1759.89	1385.13	573.745	1402.84	1266.68	773.188	482.75	684.869	924.347	911.585	959.999	903.303	742.377	639.85	773.07	1155.38	293.416	477.293	420.794	295.294	367.167	311.65
5.08_983.4316n	343.472	5.0767	757.007	142.513	605.711	951.7	1140.78	189.437	219.802	588.526	673.58	764.705	762.254	684.793	272.523	364.485	2070.95	1175.01	4640.17	2461.27	143.22	2735	1417.08	2001.97	3075.69	2824.67	2826.07	573.379	1192.92	1167.59	1094.06	1440.66	1487.35	1123.64	1390.05	1276.58
5.09_554.4161n	300.197	5.09383	1132.6	651.582	1170.79	984.541	1006.47	553.354	958.909	891.801	1003.64	964.555	807.521	1100.31	1024.16	883.78	819.934	1442.82	1327.07	866.175	553.753	812.539	1075.53	752.937	980.125	736.024	771.755	748.701	787.885	1205.81	306.327	338.947	391.437	313.456	351.377	314.545
0.64_723.7147n	256.9	0.636717	118.744	36.1562	100.104	87.0975	131.856	254.925	126.31	109.946	95.0897	80.8342	78.0117	90.3315	128.972	128.038	50.5595	178.107	118.074	71.1373	44.6998	78.816	121.129	68.7268	71.0427	66.9986	72.7732	86.235	96.3367	115.952	39.4245	94.3938	87.4177	52.6261	74.5229	77.3592
0.52_172.9778m/z	172.978	0.516717	104.24	70.4236	106.137	81.9417	115.293	62.5201	145.03	113.218	83.0491	78.5135	84.6447	103.01	105.727	117.154	64.7941	90.3391	118.333	82.6763	69.4318	72.3602	106.968	68.989	96.9932	98.5249	89.6069	90.3229	84.8891	106.531	66.0462	157.892	134.117	63.5584	99.9182	101.502
0.52_261.9099m/z	261.91	0.516717	199.154	114.453	187.248	153.381	216.3	198.823	237.096	227.99	155.201	142.726	155.391	172.199	181.827	216.133	115.442	208.644	199.076	134.742	126.974	130.42	206.362	140.874	156.708	159.215	159.753	154.211	130.129	195.565	120.285	241.033	212.972	120.216	164.033	166.443
0.52_291.9010m/z	291.901	0.516717	407.374	278.314	403.617	331.385	454.679	227.992	538.068	475.498	332.455	333.07	345.61	397.98	421.818	512.689	264.518	446.943	452.711	356.383	310.734	304.978	459.098	318.683	377.451	342.853	371.457	340.651	300.546	451.266	248.495	571.462	502.972	259.438	389.41	381.082
0.59_128.9515m/z	128.951	0.585283	392.806	288.149	398.951	314.44	412.838	290.546	505.277	442.982	340.54	316.18	340.996	398.974	392.364	437.117	279.169	399.957	428.42	327.833	291.862	306.763	417.073	315.005	368.45	373.282	365.825	351.322	303.382	418.478	280.756	544.211	491.491	275.13	393.11	376.173
0.60_182.9777m/z	182.978	0.602433	26.7771	33.4823	27.5463	9.5648	42.85	17.6431	61.9967	37.919	14.1526	35.2843	11.783	25.4536	23.9663	43.543	4.73003	47.4627	34.428	11.4518	11.9982	20.042	26.462	20.1492	21.5354	13.9817	18.2826	19.6591	10.8874	26.0922	16.8308	42.903	34.6435	12.5306	25.0724	27.5293
0.64_173.4303m/z	173.43	0.636717	30.6368	15.9156	28.6048	21.1332	26.6597	2.60244	40.1829	32.9153	21.8246	16.8017	28.6553	26.1325	24.5349	29.1219	19.3278	28.9167	37.0015	22.3843	17.5748	19.848	29.4015	18.1974	23.7374	26.2223	21.7968	28.0787	25.7963	28.2847	16.0602	41.6024	30.6677	17.6231	25.7562	25.2038
0.65_129.9797m/z	129.98	0.653867	212.212	124.103	200.626	148.778	231.345	157.797	256.65	234.472	164.826	146.715	154.218	187.838	175.976	231.943	115.117	232.114	220.582	145.04	114.448	134.612	222.521	130.515	176.388	169.793	165.242	165.667	139.762	209.883	114.493	270.572	234.198	109.051	175.339	164.042
0.65_149.9532m/z	149.953	0.653867	218.357	151.059	233.859	225.813	259.748	2490.47	282.457	261.354	202.062	166.942	195.679	217.024	204.228	266.17	159.065	263.559	257.576	187.64	153.656	170.288	270.309	170.357	183.217	198.115	202.827	199.867	186.402	252.789	138.406	262.734	240.24	138.368	188.636	191.222
0.65_151.9507m/z	151.951	0.653867	228.782	137.095	213.717	210.395	263.551	2171.93	277.113	260.891	196.279	165.746	193.771	216.143	202.129	268.314	156.169	260.292	258.2	182.83	141.368	174.742	265.417	156.449	183.783	188.149	196.836	182.285	177.256	246.459	132.199	247.613	234.954	127.288	185.08	183.501
0.65_192.9416m/z	192.942	0.653867	36.4316	9.06515	26.2934	15.4747	33.6688	0.606516	36.5406	30.2876	22.6114	27.7949	18.6883	48.0407	28.9313	38.8349	12.8459	60.747	26.2179	12.7225	18.0896	17.7927	27.0682	8.5448	86.4703	18.0389	20.1849	27.3054	18.8635	42.7577	30.8034	40.4317	39.4533	15.6065	18.9382	28.311
0.65_198.9395m/z	198.94	0.653867	2412.16	2499.54	1528.44	1567.3	3159.1	569.079	3272.28	2245.45	1103.41	3057.99	1174.15	1672.85	1851.58	2584.21	951.285	3646.43	1950.71	1156.98	1345.06	1804.07	1575.37	1108.49	1524.7	821.925	1333.01	1285.55	1212.37	2091.31	1577.83	1755.74	1842.06	1623.18	1738.58	1608.85
0.65_215.0623m/z	215.062	0.653867	165.551	2.71355	35.4147	18.3714	192.639	0	205.196	110.238	28.4685	26.6362	26.3809	40.1341	28.6777	162.643	5.63683	388.625	87.7074	29.7862	6.89822	34.5157	170.068	9.76365	8.78162	6.88093	11.9708	22.191	22.9311	87.8034	5.29018	48.7512	34.678	5.2754	15.5396	16.0656
0.65_216.9187m/z	216.919	0.653867	693.651	336.308	550.892	426.005	725.467	170.316	747.008	683.204	482.325	492.676	475.683	535.237	502.74	724.306	364.798	826.656	619.349	474.266	374.554	498.595	690.811	401.27	432.112	412.898	454.719	476.208	443.453	617.425	347.025	612.432	572.658	371.847	477.568	457.236
0.65_222.9089m/z	222.909	0.653867	71.7941	36.8139	54.3756	46.6388	84.9611	169.234	82.8919	69.6092	44.8944	57.3604	47.0609	54.1665	58.029	75.2588	37.8627	86.7863	63.3225	50.6987	35.4437	46.7873	71.6514	42.0574	50.4109	42.5192	47.03	42.0282	44.2517	65.2574	43.0574	63.901	60.676	41.5831	48.3004	46.8955
0.65_234.8894m/z	234.889	0.653867	113.495	50.6507	90.3393	70.654	105.259	21.7443	96.8667	92.6888	79.1647	80.0234	72.7571	88.2197	81.7106	103.461	57.2988	125.706	104.55	82.7111	59.74	74.7846	110.603	65.0367	50.0073	60.6854	73.6056	76.6792	67.6479	91.8841	52.2397	93.9065	86.7695	59.5996	69.4059	61.7773
0.65_237.8846m/z	237.885	0.653867	78.7761	56.9838	77.1983	64.0407	90.9887	6998.07	99.2028	98.6174	70.5986	65.4132	62.2474	84.6996	67.2019	115.845	53.3779	62.7451	87.3132	95.1053	47.4015	54.0552	96.6335	52.367	49.6237	70.1004	87.3699	66.083	69.1631	90.084	37.5643	71.2554	71.0433	37.7345	52.5657	53.0708
0.65_239.9672m/z	239.967	0.653867	461.912	400.42	292.926	269.958	656.804	56.1722	705.968	479.386	202.419	523.119	207.423	321.147	340.573	535.43	160.806	695.615	366.702	194.198	210.99	292.815	308.305	172.589	282.739	161.588	252.726	232.97	217.265	418.931	243.497	417.57	431.182	242.269	330.329	315.806
0.65_242.8802m/z	242.88	0.653867	702.611	332.632	562.33	566.891	800.325	3067.8	765.767	702.316	549.518	482.308	528.681	551.027	544.591	821.977	389.935	924.384	635.868	535.372	392.498	517.886	776.707	442.435	450.854	399.108	489.013	501.847	491.617	718.659	348.638	526.49	554.044	360.356	466.016	442.806
0.65_247.8941m/z	247.894	0.653867	385.411	232.463	346.348	284.606	392.132	172.189	451.815	407.815	290.899	283.953	301.119	342.848	340.323	418.788	226.202	395.273	395.918	304.999	238.694	282.213	383.911	259.893	312.444	308.51	322.842	312.158	257.238	388.339	229.733	458.214	420.782	227.157	338.534	324.179
0.65_255.9438m/z	255.944	0.653867	1574.87	663.923	1197.89	906.092	1727.11	481.02	1752.73	1636.73	1031.56	1021.9	987.485	1205.51	1119.84	1659.22	698.418	1988.16	1402.14	946.319	717.293	965.548	1669.89	819.611	935.634	884.434	964.917	994.436	919.708	1434.8	693.469	1430.45	1383.49	677.527	1054.8	1022.75
0.65_263.9172m/z	263.917	0.653867	158.869	114.505	141.765	119.231	186.512	565.399	214.674	166.317	102.95	143.85	104.304	136.549	136.011	177.399	80.6551	198.582	162.132	99.9334	98.623	105.45	145.176	92.0849	121.015	99.1267	108.969	112.523	100.95	162.509	91.4925	179.468	166.237	92.9185	126.357	129.522
0.65_267.9264m/z	267.926	0.653867	77.6305	44.1578	55.2251	50.665	106.772	234.885	100.964	101.414	38.6917	63.7568	41.0214	67.7552	60.0065	99.1168	28.764	108.516	69.7814	35.451	31.9721	37.0931	63.4264	32.2502	46.5505	31.3154	52.2569	54.584	36.408	73.0329	30.925	74.1445	85.3636	26.0854	46.481	48.4844
0.65_279.9117m/z	279.912	0.653867	346.663	152.406	270.432	235.568	382.894	1043.25	383.325	380.78	237.867	208.669	228.491	269.853	255.503	377.673	163.027	420.864	319.526	218.582	159.914	210.469	384.511	192.425	203.911	198.533	223.586	232.284	199.884	331.56	138.947	306.726	297.286	133.003	208.326	201.001
0.65_294.3936m/z	294.394	0.653867	5.27258	3.04948	12.9464	9.18863	21.8789	0	11.9223	19.8284	1.58716	7.4156	4.28726	8.97264	3.95321	13.7867	0	14.8737	1.23874	2.81525	1.3828	1.20235	4.53262	2.85745	6.62944	2.59267	2.244	1.51053	3.13452	11.9039	0	12.3802	8.3799	0	2.25446	8.72714
0.65_297.9124m/z	297.912	0.653867	49.7113	8.17755	38.1738	29.0614	59.8703	158.311	67.3098	64.9321	33.0746	20.23	18.8139	38.0915	35.4628	58.9213	19.0478	59.6597	51.1881	27.7052	15.1335	22.9884	64.839	20.9438	23.6974	29.2893	30.6919	25.9507	21.4107	47.6515	12.3976	53.5748	60.2038	8.05846	24.8818	29.142
0.65_301.9143m/z	301.914	0.653867	10.6326	2.43008	16.6649	7.59784	21.1117	49.6889	23.2854	14.8335	9.92238	5.51411	6.06017	9.59354	8.95036	19.6434	6.12868	18.4547	13.1141	9.93421	1.23219	10.8689	16.5369	1.97478	10.4546	16.0927	9.03819	5.93948	12.6761	13.0817	3.17723	13.0922	14.0817	0	14.0666	10.7482
0.65_302.8939m/z	302.894	0.653867	65.6485	17.072	54.669	29.1519	59.5357	839.553	62.6727	73.0576	39.5243	43.067	33.2283	56.2704	41.1416	61.8009	20.7282	72.2284	66.5651	45.6775	21.905	40.1851	63.8214	25.1848	51.89	39.0441	33.6064	40.1946	40.8058	50.7311	18.6103	72.7456	61.8177	20.3092	50.3711	46.9341
0.65_305.8752m/z	305.875	0.653867	24.0076	5.08964	27.0009	15.9647	26.6583	2048.09	25.5485	33.2802	12.2937	13.2629	21.6244	22.954	24.559	30.2394	6.32953	28.0153	21.2673	18.8562	5.31591	22.6835	31.6213	9.01	12.3173	15.5802	19.5378	17.8266	12.3778	27.3785	2.938	22.2151	22.2692	1.69511	12.315	13.7821
0.65_315.8949m/z	315.895	0.653867	17.3294	10.626	13.2289	12.3336	20.8041	2.55243	22.9803	18.0213	10.5521	15.3512	9.59935	20.2337	13.5548	21.1193	8.81354	26.1116	11.0273	2.59961	8.18878	9.79484	14.4928	5.81912	14.474	8.0667	9.58888	9.68095	10.8759	18.9059	6.64885	22.0886	11.3139	6.6606	9.74367	14.8331
0.65_320.9192m/z	320.919	0.653867	12.0081	0	11.2346	4.18458	17.0163	0	11.411	8.21005	1.572	3.21544	3.61553	10.7977	6.16963	13.5127	4.66514	12.5616	8.21555	1.01022	1.26089	2.06105	7.56108	2.19329	3.22861	3.85401	5.08734	5.02998	3.22341	8.88231	3.67868	12.9745	9.2662	4.73245	5.04222	4.33111
0.65_328.8988m/z	328.899	0.653867	299.622	222.262	212.775	187.864	369.911	85.4334	394.47	271.596	153.507	303.417	157.122	219.011	219.466	311.682	129.268	422.919	258.535	149.195	137.056	190.054	227.423	140.566	189.16	115.552	177.538	170.941	157.424	252.416	176.215	241.013	257.502	181.373	215.248	208.551
0.65_334.8618m/z	334.862	0.653867	35.9037	17.1692	25.7269	12.3432	41.7762	5.56659	36.1028	27.5352	15.0324	21.6886	16.5395	23.8498	20.4457	28.8338	9.28447	44.9384	19.9454	20.6835	13.0181	17.3718	24.6331	10.67	17.9221	6.32947	9.48619	13.0733	17.73	29.2814	15.804	26.6242	31.072	7.03085	22.5926	22.3024
0.65_344.8742m/z	344.874	0.653867	5281.63	2129.14	3616.99	3174.1	5621.29	601.921	5065.38	4687.61	3414.66	3486.91	3308.94	3601.72	3373.94	5140.21	2438.97	6967.15	4322.76	3412.51	2492.93	3636.96	5203.32	2787.46	2662.51	2456.87	2929.97	3153.46	3282.96	4416.62	2533.05	3448.74	3413.55	2521.87	3024.97	2994.87
0.65_350.3889m/z	350.389	0.653867	21.5903	0	7.16867	5.45071	22.5217	0	17.0926	13.2754	2.55101	2.20595	6.77467	10.7111	7.30281	16.3115	3.53088	31.1315	13.1498	5.86804	0	3.89375	11.1987	6.69562	3.13393	0	2.68967	0	3.28239	17.8562	0	12.7052	14.0563	2.7177	2.62078	5.95858
0.65_355.8713m/z	355.871	0.653867	11.8905	8.20602	9.62616	3.15826	11.099	9.15096	14.8896	13.91	3.79469	6.34682	5.46503	10.6167	7.71326	18.2565	0.878586	19.5809	5.61658	5.05493	2.25693	7.61296	12.4159	7.04729	4.75842	0	6.66687	6.03719	0	14.6854	3.50195	8.52451	12.6523	2.21251	8.7876	11.09
0.65_357.3945m/z	357.395	0.653867	1.62111	0	1.88741	0	14.2363	0	9.73206	4.85007	1.45708	7.09834	0	4.06212	0	8.8837	0	17.6312	1.75537	0	0	2.63198	2.86815	0	0	0	0	2.00054	0	3.32028	0	4.05206	3.49217	0	0	0
0.65_362.8848m/z	362.885	0.653867	507.648	241.253	381.2	335.739	528.892	346.502	503.162	448.61	320.783	473.636	355.131	372.181	481.282	664.471	216.64	654.43	388.444	503.65	431.212	388.167	540.821	372.438	361.299	237.946	344.344	322.139	311.137	501.632	252.814	374.048	457.524	273.947	320.909	329.952
0.65_391.8645m/z	391.864	0.653867	56.9167	7.2722	45.17	27.0062	66.6435	290.346	65.3122	51.8326	29.5157	29.6889	34.5254	37.3044	40.6211	72.446	13.8887	83.905	48.0005	28.6249	12.0927	27.6147	66.6185	22.1993	32.1293	30.9714	25.7204	44.1367	33.8702	49.9149	18.7051	45.2948	68.1657	15.8745	34.3596	24.7213
0.65_400.8670m/z	400.867	0.653867	8.88835	2.56807	11.1348	5.96608	13.7381	2.16996	19.6851	11.0971	0.656494	7.12764	5.73959	4.46121	7.31293	20.541	0	22.9034	13.8509	3.00493	0	4.65904	15.4289	2.8074	4.20007	3.30603	4.71646	7.55057	6.45354	9.80416	0	10.2712	8.16754	2.96451	4.63739	6.03224
0.65_401.8631m/z	401.863	0.653867	146.755	59.7191	101.583	71.4144	180.446	1.21967	162.55	142.396	71.9396	111.241	62.6911	93.1887	96.3732	154.23	51.8297	202.785	118.451	77.3935	51.8131	83.47	140.441	59.4844	67.7584	50.3023	65.2244	62.3157	73.7234	134.748	59.8988	102.477	116.264	53.253	82.5206	77.9681
0.65_407.8637m/z	407.864	0.653867	8.45493	0	5.20505	0	10.8372	0	6.3194	7.42659	0	6.13023	1.36058	5.68193	0	5.30305	0	16.323	7.27791	0	0	0	4.19371	3.61272	3.87523	0	0	2.6602	0	11.136	1.49702	3.99049	7.49574	0	4.9669	5.34148
0.65_409.8540m/z	409.854	0.653867	235.378	63.793	157.08	124.713	250.353	33.2419	235.93	211.013	146.192	139.274	137.589	161.091	143.173	242.097	87.0964	340.165	191.865	138.079	91.6183	148.655	261.419	109.724	111.487	108.23	121.376	125.613	134.062	199.85	92.8534	161.622	159.87	91.6862	129.902	127.909
0.65_424.8543m/z	424.854	0.653867	18.8765	2.64316	3.5862	10.8598	14.9457	0	14.1391	18.7978	7.52039	13.3269	7.85721	7.14865	14.4925	23.4002	2.04524	29.9432	9.17514	6.30906	5.13513	9.80644	19.5627	8.10533	18.2298	8.0262	3.91565	4.77238	5.89001	17.564	2.67087	3.11107	12.3248	5.8311	8.87182	10.7125
0.65_427.8564m/z	427.856	0.653867	31.1593	8.82477	18.667	12.9982	47.0796	0	33.6888	27.5937	14.9813	19.6914	16.8913	23.1821	12.1892	39.1413	3.30508	48.7193	24.4135	19.9767	12.29	20.112	38.9999	9.35904	18.7505	10.5019	12.799	15.5961	16.9054	26.2625	4.54965	18.5156	21.7814	3.69348	15.2725	14.8619
0.65_429.8508m/z	429.851	0.653867	26.1494	15.4666	20.4046	18.1362	38.8738	0	39.2443	30.3602	11.4429	25.2366	8.92472	16.9132	15.5517	24.4137	6.79749	38.8178	19.161	16.4655	11.9664	14.5695	20.7361	6.28842	19.5574	10.2673	13.4722	14.8078	12.0838	23.7724	8.55133	24.3584	22.738	13.9461	17.6244	18.6567
0.65_431.8536m/z	431.854	0.653867	41.2148	6.42873	15.7332	6.82243	45.4044	15.8187	36.8431	40.4007	8.69962	20.7798	12.616	21.4191	14.7715	32.3921	4.00417	56.1745	23.0624	17.304	8.43816	13.9047	34.5902	13.4764	11.4057	7.99608	5.26562	13.6519	13.4232	25.9881	7.4258	18.8342	27.0954	5.5276	13.5842	16.9147
0.65_437.3401m/z	437.34	0.653867	25.1264	0	14.4404	6.78543	13.2757	0	34.4815	21.2604	2.46045	4.99516	3.20486	12.5374	12.762	17.3489	0	40.7341	13.1794	5.16664	9.27423	9.95732	19.9196	0	4.76787	4.84277	2.90109	4.63092	4.11867	14.0141	3.58046	12.036	11.5172	5.05368	5.2021	7.26247
0.65_442.3479m/z	442.348	0.653867	12.4333	0	2.08826	0	10.3426	0	9.19456	8.75668	0	0	0	0	0	7.88152	0	18.3854	1.98456	0	0	0	8.16582	0	2.80652	0	2.72507	0	0	4.48897	0	1.63898	3.27541	0	2.04613	0
0.65_445.8322m/z	445.832	0.653867	75.0615	33.024	52.8332	33.2292	77.222	1.93257	82.1332	67.1399	42.0472	52.0297	38.5661	43.0497	49.4201	69.9199	22.2924	98.6921	44.3994	38.6618	25.9701	39.1264	63.8781	32.1053	38.8958	24.0496	32.1852	41.9251	41.8266	57.7671	32.8139	46.5044	54.1826	26.9701	38.0094	44.4694
0.65_447.8387m/z	447.839	0.653867	16.7471	0.70432	12.3958	5.54738	25.9821	5.61083	18.2657	18.5837	7.14978	14.6029	12.3441	21.2036	13.4686	22.9716	0.661836	35.3469	12.4438	13.9359	6.27549	8.03052	17.2824	6.88227	8.60159	3.11478	9.19698	9.35293	14.2571	21.5918	9.01896	12.0355	16.4229	10.1068	13.6061	4.72257
0.65_516.8168m/z	516.817	0.653867	22.913	4.19241	8.30699	8.53475	24.4783	9.23197	20.7443	15.6948	10.7714	15.0485	10.3448	17.0643	11.7149	20.2937	4.4883	32.7524	15.7629	5.22959	4.9166	6.31416	20.2991	1.11713	6.18435	0	11.9663	9.71717	9.75712	15.9736	2.82775	7.61435	16.8107	0.248179	8.11253	8.06062
0.65_528.8152m/z	528.815	0.653867	29.6777	0	14.0458	3.98465	41.0241	34.8361	32.2487	32.7582	7.07791	5.05427	1.62619	16.0428	7.0907	37.5444	0.314967	47.7336	17.6641	8.32367	2.79938	6.35286	8.10419	3.2233	4.83795	11.5323	7.10535	9.39517	3.5626	19.4247	2.4295	8.38831	15.8963	2.12234	2.14471	8.22214
0.65_532.3141m/z	532.314	0.653867	22.1935	0	1.71866	0	26.6995	0	24.4672	19.1823	0	10.286	5.01685	2.46304	8.50061	16.2556	0	38.2784	4.86607	2.16602	3.79987	0	13.7499	0	0	0	3.31296	0	3.24551	13.2391	3.16199	5.65805	5.36612	0	0	3.16974
0.65_540.3098m/z	540.31	0.653867	23.2052	0	2.879	7.31119	27.2366	0	19.3603	16.7335	12.2081	9.71884	6.01038	7.23859	11.0963	23.5914	1.97278	37.7715	11.5803	7.06653	0	11.042	23.7295	0	2.01886	2.33994	4.66808	4.17906	7.27542	16.2486	3.5386	3.16187	7.0112	2.11618	5.42276	3.38309
0.65_551.7997m/z	551.8	0.653867	131.257	7.39416	66.7628	56.9058	169.084	11.5945	139.025	111.38	48.6152	78.1039	46.2291	76.2427	52.2852	150.976	17.6454	213.893	97.0229	53.3352	24.2198	57.755	132.481	40.965	37.8009	20.4184	45.1347	56.2049	53.0676	87.6047	27.8587	66.4652	68.1314	25.1282	46.5496	47.7843
0.65_558.8026m/z	558.803	0.653867	165.712	42.7423	80.9926	67.7066	163.4	9.65231	134.788	142.454	71.4592	85.1213	40.1011	99.0265	72.9268	131.975	20.9663	203.698	126.792	62.9453	37.2024	75.5749	103.369	42.3564	50.2303	59.2797	61.2211	49.0609	62.0422	99.575	37.0919	78.5482	88.9964	31.2497	66.3052	44.7567
0.65_567.7981m/z	567.798	0.653867	159.711	25.6787	64.3904	64.2405	185.658	1.18793	176.221	115.09	57.055	95.6687	38.3305	76.2838	70.4776	154.227	18.8921	274.501	96.1401	60.9331	21.5095	58.7326	145.645	29.3198	36.8176	11.43	44.0295	43.9994	39.4216	121.97	17.9319	61.2297	69.9992	14.9669	60.2202	40.5023
0.65_575.7945m/z	575.795	0.653867	75.0644	11.3873	38.3284	27.8599	85.2359	0.290576	59.8399	58.4635	37.0313	29.7039	37.9466	32.8518	29.2776	85.3128	11.6632	122.023	50.0055	34.4683	12.8457	39.6001	74.8148	20.1286	10.3222	10.4981	23.5732	25.8863	26.502	68.8714	15.0021	22.7818	45.2397	9.44595	21.1456	27.8286
0.65_604.7905m/z	604.79	0.653867	759.367	175.369	408.012	341.492	827.404	41.319	688.799	611.725	395.17	369.768	373.253	414.558	354.802	750.693	230.75	1223.57	534.53	393.697	222.597	420.741	777.893	286.587	275.303	217.94	288.483	346.198	346.944	561.584	233.352	343.136	350.52	240.576	311.588	302.558
0.65_640.7675m/z	640.768	0.653867	84.8565	0	40.3406	23.9041	112.541	8.81949	89.9065	49.8538	32.0029	28.9257	15.5816	22.2442	18.4104	91.6871	4.08655	165.899	37.7573	18.8787	10.1716	18.6119	98.0083	12.8638	9.47444	7.63596	28.5897	6.04984	10.6728	63.0166	5.26727	23.9635	22.6599	10.6838	15.1846	13.3843
0.67_143.9606m/z	143.961	0.671	23.0835	13.804	22.44	13.9259	13.5154	7.73762	26.7434	20.1207	19.6639	17.8622	16.3325	21.5039	19.7085	16.2209	13.9989	19.0217	26.6993	13.3563	12.3991	12.9105	19.819	12.5167	16.1315	16.3202	18.8859	17.5758	15.9748	23.1373	12.4692	30.0089	20.4085	12.3868	18.6697	17.799
0.67_192.8871m/z	192.887	0.671	11.4352	3.63114	8.55737	5.58692	9.05521	607.924	2.14196	12.7142	7.60046	1.85563	7.38443	10.5848	4.7815	8.50404	7.40957	8.01019	4.56388	9.45805	1.9407	6.20575	7.6922	3.65771	5.29644	10.1209	13.6299	7.38644	6.20643	6.91175	5.8807	1.52237	8.48167	4.85384	8.35253	7.25002
0.67_341.7757m/z	341.776	0.671	0	0	0	0	0	312.74	0	0	0	0	0	0	0	0	0	0	0	0	0	0	0	0	0	0	0	0	0	0	0	0	0	0	0	0
0.71_191.0779m/z	191.078	0.705283	21.641	125.875	18.8834	16.3043	21.0207	22.2879	80.5801	15.5592	10.1447	147.643	36.6017	20.1392	26.4498	50.428	17.183	58.8545	26.1195	6.34303	54.587	11.126	41.132	9.65216	15.514	20.6353	6.29285	28.6619	15.9812	58.7585	24.9012	38.2025	34.5833	25.0376	28.0018	31.5127
0.71_268.1651m/z	268.165	0.705283	31.7651	20.9019	30.8594	27.7812	33.2558	2.21707	6.21628	30.6057	1.99239	14.7813	8.00686	25.9822	40.5484	30.4353	7.98895	22.5071	9.64125	0	2.8532	5.61787	31.4744	0	19.8327	20.6198	13.0908	28.1913	22.7311	18.7049	13.599	31.9289	31.7511	12.2731	22.8162	20.721
0.71_288.9216m/z	288.922	0.705283	583.792	561.874	520.93	710.072	615.893	698.019	1134.41	469.267	509.863	1055.17	660.486	566.466	1203.51	1395.25	398.653	990.757	402.754	1246.21	1125.83	797.335	848.816	994.135	892.815	341.14	616.698	641.192	448.745	852.779	548.5	915.519	900.487	547.598	711.651	692.938
0.71_301.0771m/z	301.077	0.705283	36.9955	27.6794	39.2896	22.4954	39.584	29.3517	41.3643	37.5738	24.3197	37.7422	30.4849	41.1602	47.74	54.014	25.309	42.8125	20.5093	45.8553	37.536	26.59	49.1938	33.4348	38.2976	23.1013	31.0848	35.4781	24.5894	44.579	20.1946	45.6823	49.5674	20.9305	31.5342	35.3846
0.71_320.8704m/z	320.87	0.705283	701.317	314.615	710.582	414.238	761.275	261.431	438.394	817.367	571.209	231.267	428.616	642.754	308.135	334.497	500.323	590.019	856.183	215.12	146.45	338.934	531.911	273.744	402.829	708.865	515.339	475.072	523.647	498.69	384.949	665.256	633.918	373.975	507.912	486.244
0.71_366.8687m/z	366.869	0.705283	4.35805	0	10.0166	2.38092	8.37874	3.70103	21.4388	5.39366	6.47186	1.84444	1.88077	5.35886	6.30861	3.88091	8.99279	5.51021	38.0667	4.806	0	2.7159	5.28912	3.56148	2.71165	4.10957	7.29134	0	8.60922	4.28793	2.13425	32.8627	3.96367	1.72841	4.3062	3.66223
0.71_424.8973m/z	424.897	0.705283	146.784	162.738	148.718	206.712	165.332	236.213	359.954	105.299	136.783	372.885	187.349	133.429	405.843	527.823	118.783	314.815	99.3808	462.852	422.678	240.784	271.69	337.25	282.259	76.3443	174.349	158.966	138.493	268.608	151.763	262.266	264.211	154.028	207.283	208.469
0.71_440.8703m/z	440.87	0.705283	447.99	327.276	389.657	382.987	479.591	336.288	625.675	387.515	315.757	467.557	378.687	383.607	530.562	642.473	241.916	631.013	345.229	465.661	362.328	412.04	519.951	411.712	467.176	240.633	368.784	366.584	303.481	532.772	327.693	530.79	542.487	299.616	434.003	413.926
0.71_486.8677m/z	486.868	0.705283	69.0606	48.4231	53.6778	74.8871	68.2004	61.742	126.579	54.7947	54.3331	94.1723	62.7481	53.1803	115.066	152.776	38.0972	129.893	63.8174	129.08	93.4082	82.7158	92.4202	101.269	84.4908	26.2933	69.9191	52.2091	50.4787	92.2464	44.7709	97.2039	107.678	49.2088	64.1548	64.973
0.71_502.8411m/z	502.841	0.705283	118.214	47.1781	98.8822	74.434	118.149	58.9941	127.497	103.607	88.1396	61.7394	75.9475	98.6732	81.3825	95.8436	67.2187	152.049	118.869	84.6609	43.6877	76.6811	111.971	77.7712	86.826	73.2207	86.3221	80.3662	69.2982	107.861	68.1008	133.761	117.446	67.8131	78.1483	89.3067
0.71_518.8191m/z	518.819	0.705283	168.314	29.1118	103.144	55.0649	159.547	224.547	117.251	171.372	92.5619	50.5622	58.4474	92.6601	67.3152	89.5091	51.3433	175.672	153.396	39.9229	14.5136	53.0393	123.949	29.7857	47.9866	81.6611	75.111	65.3294	74.3068	91.5645	36.546	102.217	108.151	44.5515	74.8616	66.6628
0.71_554.8554m/z	554.855	0.705283	35.5137	27.8243	29.0934	31.7589	40.3379	36.5885	78.1947	32.7916	29.3336	63.126	32.4824	32.3646	72.3653	101.778	19.8874	72.0747	28.7994	68.3731	58.0983	45.406	61.4059	50.8299	48.6337	14.0002	32.2931	30.5841	23.4963	53.0501	26.4657	61.3555	49.6387	28.2161	37.8701	33.8551
0.71_592.8191m/z	592.819	0.705283	251.563	129.404	224.291	162.73	278.332	111.251	257.355	271.044	173.309	129.128	155.745	209.911	172.815	209.382	148.274	304.197	219.565	130.016	76.2942	147.727	261.698	118.362	174.659	163.348	184.468	169.233	159.072	226.816	128.556	238.821	254.462	126.734	184.275	179.991
0.71_628.8610m/z	628.861	0.705283	61.3529	79.8792	57.4922	89.7369	59.7846	114.494	187.657	33.2276	46.6303	199.233	79.7946	54.794	223.134	295.532	42.3221	148.327	28.1669	244.741	220.324	121.896	129.963	173.907	137.147	25.6965	70.3041	71.7937	52.6642	130.618	58.3221	117.322	127.747	65.3866	93.9895	82.8953
0.71_644.8343m/z	644.834	0.705283	169.089	141.647	153.229	183.593	153.951	174.105	323.217	120.219	139.093	247.224	160.053	153.577	292.671	378.811	104.001	279.151	95.5798	291.251	218.406	204.869	249.041	245.06	225.365	75.4273	163.27	157.089	126.314	245.301	129.849	254.581	234.727	132.612	188.169	198.498
0.71_660.8086m/z	660.809	0.705283	268.994	163.197	278.193	224.968	299.384	168.495	275.611	275.186	229.185	154.224	208.391	248.274	215.956	277.411	163.733	343.825	218.923	170.706	108.279	194.434	312.132	171.009	225.48	211.237	231.104	207.539	197.192	274.961	174.766	320.116	325.398	172.973	246.008	245.406
0.71_690.8286m/z	690.829	0.705283	56.8753	29.8829	39.0797	39.9192	49.4288	36.0939	96.6617	34.6726	38.0164	61.86	40.8842	28.7027	80.2028	118.345	18.678	98.9534	23.2794	92.1132	59.311	55.8485	81.7066	67.4105	65.5681	14.6293	36.749	38.1235	24.1595	69.719	29.2088	73.373	74.5816	23.6204	42.8243	51.5267
0.71_706.8037m/z	706.804	0.705283	167.003	67.7208	163.141	94.1515	163.868	92.6155	179.774	173.03	102.644	114.679	100.149	138.266	161.507	214.233	76.2251	234.759	170.23	137.032	113.913	97.2091	142.268	124.051	137.65	146.452	104.367	109.242	99.6721	157.626	73.2816	186.922	190.964	66.547	119.168	127.653
0.71_722.7791m/z	722.779	0.705283	70.3582	25.0128	62.063	35.6253	65.6708	18.2312	45.6902	62.9465	44.7541	21.6046	34.2641	54.6406	32.575	39.4724	32.223	71.7838	62.3768	16.909	14.97	32.9418	58.3195	21.6704	35.1353	47.5083	44.9855	39.1505	34.0424	46.4041	26.0601	64.2259	62.2294	29.8154	42.1684	39.1902
0.71_740.7658m/z	740.766	0.705283	68.2091	17.762	67.8552	39.9894	71.9926	18.5928	54.7294	62.5052	48.6059	26.4047	39.4968	53.9899	32.9923	54.2089	34.8197	88.075	57.8905	25.4198	5.94098	28.2468	62.2921	24.2754	40.7968	44.6377	52.4981	45.6536	39.2901	52.6494	29.0342	74.4809	66.2694	33.3098	45.2767	41.9215
0.71_778.7584m/z	778.758	0.705283	63.5326	28.2755	57.8806	39.6989	62.6915	26.1686	65.2636	64.6256	43.1293	90.9662	36.8759	50.9899	73.9755	97.5489	36.9432	80.2903	81.3608	79.8944	98.377	40.0028	49.2151	53.2724	54.0472	58.2927	39.792	36.8214	35.3668	62.5144	31.2703	58.4332	65.9676	31.3189	44.1804	33.2852
0.71_780.8092m/z	780.809	0.705283	153.068	139.593	141.013	174.493	142.642	180.983	337.336	99.5927	122.053	291.438	167.336	138.204	345.301	428.455	102.024	300.753	98.4612	351.225	284.362	216.724	234.846	261.753	256.043	71.9559	150.221	149.032	108.594	256.531	137.074	255.934	244.568	141.041	186.026	190.571
0.71_791.7739m/z	791.774	0.705283	74.0603	43.3504	72.0467	46.7707	82.3812	63.352	92.2025	85.5206	55.343	86.7851	49.8592	54.0578	111.646	137.807	40.4999	79.0011	61.0285	103.243	94.1035	55.7881	81.4373	72.1919	78.9392	64.5199	50.2572	61.2021	47.0007	79.7684	36.8969	61.4701	82.5222	34.5947	68.6235	61.0656
0.71_797.2820m/z	797.282	0.705283	14.9113	0	11.3139	0.30438	5.98834	0	5.86975	7.1521	2.29184	0.0241527	0	4.71606	3.77e-05	2.03516	2.56238	28.3855	0	2.05569	0	0	8.15091	3.84302	0.58901	2.99008	3.97937	0	3.40833	3.90236	2.67145	6.02078	9.09766	3.55026	0	0
0.71_848.7953m/z	848.795	0.705283	319.936	250.254	310.73	299.37	318.721	291.625	517.574	287.32	242.26	440.37	289.283	280.394	503.559	637.891	205.227	468.683	274.027	478.555	401.535	333.577	405.749	381.288	417	213.736	270.444	284.119	225.263	427.445	247.43	419.924	420.049	245.813	333.41	303.07
0.72_252.8836m/z	252.884	0.722433	79.9756	29.656	81.6706	40.2637	78.3733	28.0187	40.626	88.5695	63.8858	19.3315	42.2411	69.1755	27.9643	32.0495	56.4455	59.9828	85.6494	21.4975	11.5876	33.5161	54.6814	22.9526	41.4773	86.5669	47.7239	43.5671	58.7659	48.964	38.2412	56.5978	65.2749	31.3366	51.4178	54.9376
0.72_336.8450m/z	336.845	0.722433	334.82	111.546	358.784	145.11	366.179	74.8186	148.047	449.852	244.671	47.2673	152.829	298.069	83.8302	88.4476	239.868	207.564	610.647	49.1687	31.4128	98.0877	194.055	70.4752	117.473	456.39	204.168	185.784	237.267	168.172	137.887	268.275	234.809	140.738	187.196	185.577
0.72_488.7951m/z	488.795	0.722433	42.1402	12.8247	41.1013	14.0957	42.2297	4.39182	13.0601	62.0096	34.4859	0	20.7072	34.4028	0	1.65373	32.4371	18.4772	85.511	0	0	6.05714	25.754	1.58307	8.42197	60.3245	27.7659	23.5761	26.2538	17.1007	11.8524	36.4072	25.7406	10.0963	22.2047	23.1497
0.72_608.7912m/z	608.791	0.722433	243.554	74.4541	189.389	119.367	264.721	51.5523	177.363	254.657	157.172	104.764	125.579	182.421	111.922	161.437	113.071	282.61	246.327	82.7263	42.5732	106.306	223.556	71.8435	109.681	155.001	147.452	128.971	132.65	187.265	92.1506	186.683	173.026	102.97	127.727	123.418
0.72_692.7595m/z	692.759	0.722433	117.472	41.0781	129.099	47.4304	122.837	31.8554	72.3897	149.589	87.944	34.6419	53.9224	102.793	40.8524	59.5334	79.5621	101.477	175.856	34.737	22.4911	41.1878	78.7376	32.5326	52.7303	136.041	79.5104	67.0936	73.5745	65.716	47.273	99.0641	94.9622	42.3723	67.6414	77.0492
0.72_744.7720m/z	744.772	0.722433	211.209	125.065	240.907	145.354	240.759	104.694	185.829	241.227	170.426	94.7661	143.817	194.17	135.984	152.858	148.377	224.189	224.475	97.9197	75.3751	126.942	216.464	115.246	160.366	169.45	172.245	162.966	156.599	198.535	118.853	246.367	240.045	125.866	181.372	176.352
0.72_747.7775m/z	747.777	0.722433	34.3578	14.4769	31.3693	30.052	35.6323	21.7068	44.4427	46.253	23.1036	14.4469	20.361	34.1395	23.9933	43.3528	28.8323	55.097	29.0271	10.8619	1.4502	23.4785	45.607	23.6942	31.6002	25.96	27.7628	22.9053	23.9144	44.2298	18.5152	51.5273	40.8346	24.0023	33.7912	30.4648
0.72_770.8472m/z	770.847	0.722433	144.811	153.114	116.902	174.008	131.32	271.784	454.24	79.3343	98.6439	763.844	149.74	128.789	630.783	853.503	104.05	356.868	76.5252	889.127	1119.15	257.158	233.614	466.93	322.633	59.6628	123.458	132.788	120.715	287.96	134.331	244.995	228.637	127.866	180.16	181.561
0.72_800.2874m/z	800.287	0.722433	0	8.20007	3.70599	4.33142	0	8.39236	13.9911	6.18268	0	18.2787	2.45255	0	23.4904	33.022	0	9.01401	3.78528	14.7458	7.61682	7.41397	16.1321	16.8248	10.7232	2.32709	1.70612	6.26721	0	11.685	3.47397	16.1646	9.82349	0	11.4273	3.5957
0.72_812.7613m/z	812.761	0.722433	293.026	158.818	287.654	206.173	301.2	159.335	283.818	258.944	235.79	219.204	194.777	261.057	240.502	283.913	192.951	334.779	253.896	203.693	189.885	201.622	300.484	188.154	240.842	184.684	228.182	226.258	203.69	287.252	183.322	342.604	318.986	182.367	250.955	244.75
0.72_815.7585m/z	815.758	0.722433	129	72.2046	125.005	87.0754	120.155	77.3583	150.897	111.141	85.8851	79.7991	99.4111	101.426	96.0463	128.558	78.2744	169.934	135.948	66.3055	47.5633	82.0284	136.293	66.225	109.086	94.2495	98.9295	88.9454	77.0166	137.298	67.1568	147.389	146.315	76.9183	115.659	104.744
0.72_828.7445m/z	828.745	0.722433	369.609	201.397	350.834	257.712	345.974	259.487	437.041	351.499	250.89	476.555	245.688	302.18	462.685	588.186	226.773	452.567	369.908	512.232	485.743	282.948	337.519	334.622	348.914	274.274	265.708	255.5	257.209	392.285	215.767	406.905	374.356	212.086	298.732	293.376
0.72_847.7312m/z	847.731	0.722433	115.309	28.0704	103.805	32.8727	113.954	22.2307	55.8063	111.992	68.3041	37.3833	42.3521	69.8892	32.3253	39.3685	65.8884	113.522	101.789	26.1164	23.593	26.1224	63.0178	20.9689	61.1842	74.6683	53.2614	51.2753	63.6126	82.1267	39.2302	80.694	76.975	37.907	56.683	45.862
0.72_857.7451m/z	857.745	0.722433	157.622	96.9215	144.926	113.682	142.9	86.8062	161.429	140.724	108.267	81.2169	99.8836	130.76	126.408	134.377	106.544	200.339	103.507	75.5112	51.4693	78.5998	166.03	79.8502	131.273	113.275	124.588	121.51	107.745	174.516	86.3049	190.231	175.145	92.7546	131.412	137.982
0.72_865.7436m/z	865.744	0.722433	183.596	91.651	175.599	131.561	180.978	94.0141	159.804	164.497	136.519	73.1227	113.939	150.902	111.91	130.094	110.57	215.778	115.343	68.9238	48.0114	99.0786	171.817	78.5286	126.369	121.254	142.799	123.592	122.796	177.967	103.52	197.615	191.295	96.259	129.767	129.44
0.72_883.7226m/z	883.723	0.722433	215.418	118.542	222.171	140.014	209.034	116.641	227.279	248.387	153.752	121.548	139.041	175.737	160.58	206.049	136.393	251.851	313.141	124.219	73.0895	131.924	218.74	129.212	184.652	218.455	166.365	154.426	127.408	201.159	118.185	230.817	210.982	126.646	169.12	166.205
0.72_899.7262m/z	899.726	0.722433	193.909	88.4812	189.309	113.74	203.432	77.2737	148.739	190.388	140.187	78.012	121.909	132.834	86.1228	107.766	124.745	228.331	161.502	55.7817	31.0654	98.6177	170.617	70.3477	135.565	142.225	131.325	130.733	131.299	152.222	99.69	201.986	199.234	93.6956	150.637	150.042
0.72_923.7405m/z	923.74	0.722433	153.107	60.7393	157.117	87.5546	155.936	90.045	154.323	138.802	97.2744	171.729	81.8358	102.366	151.92	192.657	84.5724	180.592	137.5	175.623	175.073	83.1012	123.623	108.339	119.145	123.822	93.0871	79.2872	116.517	145.162	71.0918	138.62	124.894	80.8626	101.022	103.372
0.72_932.7576m/z	932.758	0.722433	242.272	193.116	255.489	218.611	263.949	201.591	365.374	223.754	187.536	289.51	214.297	211.674	344.897	440.51	155.518	404.725	252.331	297.774	220.089	250.152	316.351	242.856	307.692	193.379	204.921	206.504	187.646	324.671	189.46	335.654	326.759	179.407	248.121	249.454
0.72_949.7155m/z	949.715	0.722433	187.403	75.7215	176.265	95.9294	187.48	66.0086	130.673	174.924	124.174	49.7165	99.1615	134.662	73.2708	104.133	121.189	201.34	166.661	58.4403	42.0567	74.7896	149.314	51.2352	88.3552	140.124	136.684	118.558	128.635	152.475	86.4652	182.648	189.764	75.6109	129.85	118.228
0.72_967.7079m/z	967.708	0.722433	203.305	99.5946	218.023	132.101	220.225	94.1934	175.554	240.945	145.863	83.2358	132.206	176.949	124.751	139.784	127.045	254.288	285.882	68.8537	50.6801	110.948	199.988	88.2895	140.972	200.384	166.383	139.305	156.857	182.457	121.829	213.861	222.051	114.176	181.583	162.852
0.72_982.7057m/z	982.706	0.722433	173.224	73.6939	184.088	88.6066	160.103	91.7931	141.902	231.861	107.134	138.785	89.993	133.741	142.296	183.025	101.971	205.164	308.644	137.43	142.625	86.4028	133.528	94.9958	117.339	200.277	105.132	85.7596	119.693	157.702	81.688	149.893	139.791	73.675	118.322	107.527
0.72_993.6921m/z	993.692	0.722433	226.569	114.512	255.227	138.265	234.509	127.636	214.141	274.67	161.302	142.351	141.93	168.161	161.426	209.699	148.106	277.949	341.24	113.463	89.5092	143.35	194.198	114.259	199.341	233.728	171.116	152.991	165.626	210.674	115.461	241.696	241.983	122.057	178.253	166.114
0.72_1000.7411m/z	1000.74	0.722433	260.983	157.499	257.943	192.013	241.789	180.59	337.386	292.764	186.972	249.407	178.481	212.594	313.267	383.013	140.132	347.755	339.765	285.082	212.419	208.691	270.022	224.127	260.16	234.392	184.946	181.651	169.011	264.985	145.979	308.307	286.039	153.925	225.311	205.352
0.72_1009.7004m/z	1009.7	0.722433	191.048	81.0438	193.753	116.725	186.62	97.0479	165.209	209.589	138.616	78.0081	120.355	160.023	97.4571	132.708	122.444	223.026	177.313	68.4747	50.5694	105.826	177.888	84.3687	136.875	178.254	150.348	131.022	144.072	181.578	85.1769	202.354	189.404	106.846	144.197	151.322
0.72_1042.7061m/z	1042.71	0.722433	177.839	106.186	174.258	98.3826	186.749	114.805	199.798	190.78	106.495	246.806	109.262	144.532	224.791	296.196	98.6225	221.876	253.436	271.906	310.379	119.053	156.96	158.642	152.371	206.578	120.495	109.348	114.971	182.522	94.9608	178.092	187.253	89.8303	129.168	120.19
0.72_1068.6992m/z	1068.7	0.722433	253.013	138.879	271.667	159.508	269.877	166.505	267.33	338.181	192.913	219.586	165.306	218.813	268.986	326.391	166.719	313.653	395.528	241.94	192.096	173.531	227.693	203.557	225.746	298.834	181.28	179.625	185.671	239.788	130.711	277.041	267.554	127.766	200.923	199.358
0.72_1076.7006m/z	1076.7	0.722433	155.928	92.4836	164.801	123.998	175.976	125.041	164.589	209.286	116.826	203.169	111.967	136.515	207.839	265.375	100.966	180.548	132.258	194.167	175.657	123.655	165.398	143.947	162.473	188.87	120.966	117.865	126.298	166.322	94.072	134.812	177.381	99.6236	145.931	135.338
0.72_1085.6835m/z	1085.68	0.722433	188.809	88.4787	184.207	105.489	196.114	88.705	167.467	212.847	124.28	108.518	114.703	154.277	97.6492	135.061	111.881	214.212	241.317	66.6811	74.8352	92.5298	177.6	71.2779	124.409	167.259	118.157	115.191	120.379	151.319	98.9353	199.505	198.859	90.8187	128.411	130.892
0.74_158.9644m/z	158.964	0.739567	175.301	224.269	160.506	263.929	188.727	331.727	453.114	142.408	153.814	563.643	235.963	166.688	528.838	621.228	122.188	389.287	98.8824	581.156	631.254	310.948	315.472	419.804	362.277	88.299	203.41	210.614	144.275	330.228	196.439	299.74	313.63	204.872	259.418	246.715
0.74_226.9517m/z	226.952	0.739567	437.657	708.368	391.715	789.529	435.069	1100.86	1415.6	265.282	393.098	2040.03	680.621	403.599	1801.66	2088.41	310.992	1181.93	214.42	2232.71	2439.07	1037.66	897.246	1537.93	1187.3	170.129	551.657	574.96	357.401	978.125	579.175	866.664	849.748	597.004	711.746	682.449
0.74_310.9140m/z	310.914	0.739567	205.083	194.49	177.561	229.834	189.479	237.858	373.105	139.28	166.664	356.17	215.518	165.992	380.244	407.495	137.84	368.237	119.101	347.909	325.069	263.386	283.662	290.143	305.065	100.881	195.561	203.109	159.38	308.499	183.08	308.581	303.215	174.939	252.221	239.99
0.74_378.8997m/z	378.9	0.739567	1589.3	1891.95	1428.35	2116.68	1554.94	2223.69	3088.47	1047.19	1335.99	3368.12	1913.76	1420.49	3312.44	3411	1142.02	3186.22	893.703	3308.25	3124.76	2422.68	2310.47	2769.17	2852.33	692.665	1657.92	1766.31	1290.16	2652.86	1715.46	2397.13	2426.44	1716.66	2103.59	2060.31
0.74_430.9142m/z	430.914	0.739567	261.537	419.711	194.3	472.264	220.738	757.902	1021.56	127.68	195.773	1630.44	401.954	213.743	1403.27	1734.81	170.589	800.561	105.505	1823.68	2078.99	663.289	554.756	1091.72	792.749	90.69	280.96	321.968	198.931	680.007	319.04	519.953	519.429	333.254	443.367	421.922
0.74_462.8609m/z	462.861	0.739567	2927.61	2647.21	2803.62	2918.61	2885.52	2434.49	3495.13	2324.67	2444.09	2802.25	2782.55	2652.09	3165.8	2996.17	2159.87	4250.14	2112.91	2604.82	2085.03	2874.76	3233.05	2706.66	3358.37	1627.65	2695.65	2764.49	2387	3559.58	2550.81	3562.45	3563.19	2564.07	3095.97	3085.42
0.74_498.9025m/z	498.903	0.739567	101.555	143.666	78.968	150.949	97.7036	248.399	370.27	55.8912	68.9088	557.151	159.659	76.4057	493.992	629.399	77.552	280.727	26.1871	620.596	674.321	218.439	201.129	370.693	299.549	31.9604	109.163	117.25	78.6254	248.022	123.371	191.034	196.619	113.552	162.188	142.171
0.74_530.8491m/z	530.849	0.739567	1147.48	1069.92	1073.89	1233.98	1146.75	1079.3	1693.39	851.825	921.021	1326.79	1169.14	1027.67	1526.24	1510.1	770.03	1969.66	756.379	1233.43	998.224	1259.01	1428.65	1217.36	1531.41	562.548	1078.2	1117.73	901.176	1604.37	1031.8	1614.53	1594.78	1033.85	1308.92	1267.27
0.74_582.8631m/z	582.863	0.739567	553.331	755.847	477.335	889.105	539.89	1097.48	1672.62	332.02	452.152	1987.61	782.646	490.879	1916.95	2193.38	383.531	1497.06	266.278	2052.96	1982.59	1121.14	1060.09	1491.8	1368.46	190.674	646.432	676.763	421.609	1241.03	640.695	1046.63	1062.41	648.65	846.907	822.25
0.74_600.8383m/z	600.838	0.739567	144.118	112.744	124.356	136.49	131.451	120.514	220.269	110.372	96.1074	151.988	131.363	124.781	184.4	196.487	88.5242	231.99	89.6331	144.364	119.339	142.413	164.12	140.123	180.672	62.128	131.629	124.676	100.301	196.235	105.958	198.225	211.982	106.743	145.749	152.364
0.74_650.8508m/z	650.851	0.739567	454.396	608.528	385.32	737.343	395.075	964.305	1486.33	246.736	343.929	1805.09	625.664	390.413	1790.63	2028.68	297.365	1253.81	186.568	1898.66	1908.11	951.454	896.646	1331.94	1162.06	135.048	493.945	523.108	361.277	1038.47	512.523	865.32	886.832	518.523	697.919	687.318
0.74_668.8259m/z	668.826	0.739567	136.64	122.433	133.018	136.029	124.988	127.141	246.165	88.0554	93.0243	176.348	125.883	114.086	199.843	213.16	92.7211	260.807	80.0022	160.059	131.842	144.531	170.834	136.339	191.586	53.3247	113.502	127.173	96.5728	207.15	109.935	197.738	196.27	105.61	151.667	145.802
0.74_694.7597m/z	694.76	0.739567	70.4889	0	57.0801	30.2723	85.3109	3.13482	35.511	67.6475	35.2497	18.141	28.9854	45.5567	12.0963	45.8239	26.2392	105.66	74.7628	9.333	4.01309	8.9364	58.1791	8.46252	12.7289	50.7307	34.5747	24.9909	36.9286	43.9128	9.76997	41.1568	42.8609	11.6856	28.1986	24.0668
0.74_718.8382m/z	718.838	0.739567	488.824	777.154	402.563	881.111	475.623	1222.86	1885.5	278.528	404.827	2512.21	749.486	451.313	2403.33	2793.06	345.801	1518.7	223.595	2710.01	2751.11	1194.17	1039.05	1844.17	1470.15	138.353	573.827	617.294	385.972	1258.98	618.266	1026.63	1018.58	599.968	838.277	807.768
0.74_734.8119m/z	734.812	0.739567	1115.85	1422.45	956.349	1656.72	1084.98	1751.88	2714.49	636.112	890.853	2565.5	1451.97	985.249	2804.1	2889.98	732.237	2674.83	510.625	2502.68	2111.19	1948.71	1942.69	2206.11	2309.9	372.468	1247.41	1329.35	849.175	2245.68	1236.51	2006.16	1977.13	1258.1	1692.03	1616.94
0.74_736.8131m/z	736.813	0.739567	228.949	172.589	195.266	218.251	216.92	200.606	366.6	170.054	153.469	307.961	188.35	183.674	333.88	391.588	129.23	389.742	152.772	285.387	238.989	228.685	285.554	247.5	295.843	101.902	178.239	203.179	145.837	321.933	141.648	315.993	314.259	170.529	244.909	236.896
0.74_742.7937m/z	742.794	0.739567	54.5759	55.3963	41.6305	56.1849	47.5562	53.7794	127.102	31.3185	38.5705	87.4447	50.0112	36.1654	97.1975	135.759	30.6905	124.137	33.2146	90.7752	67.0027	61.0264	77.3524	65.8467	89.1943	16.3956	47.0852	51.1173	37.32	94.8395	43.4521	92.5377	92.1324	47.0558	60.9146	54.8506
0.74_752.7888m/z	752.789	0.739567	550.86	338.342	489.449	426.037	551.786	360.133	663.702	472.365	405.435	441.869	424.849	450.545	572.729	637.581	328.951	823.265	437.189	465.871	373.626	437.676	595.727	411.716	550.522	300.075	445.471	432.787	370.079	637.262	334.982	681.486	670.223	355.353	513.872	499.503
0.74_776.7789m/z	776.779	0.739567	178.327	125.207	156.891	144.011	176.405	144.582	252.701	165.649	105.157	225.737	140.592	135.536	248.676	254.146	103.817	271.393	175.487	205.205	175.028	174.306	199.025	180.204	214.839	122.729	145.01	150.939	119.807	231.385	113.671	235.093	223.885	111.886	173.045	164.585
0.74_785.7683m/z	785.768	0.739567	114.844	76.1727	93.8383	92.503	99.5125	86.5959	151.434	89.4411	75.5425	88.021	84.4805	86.9378	135.269	138.035	74.5016	184.33	85.6829	86.2447	60.8867	101.997	131.408	96.158	125.498	58.2175	81.242	83.4152	64.909	143.346	68.2132	152.856	149.596	75.5662	109.683	99.3077
0.74_787.8309m/z	787.831	0.739567	132.237	118.451	104.298	143.367	114.967	158.068	269.532	86.187	74.1306	319.532	121.283	105.647	304.835	384.191	90.1316	256.805	59.8467	312.453	323.13	174.043	183.614	240.864	215.578	45.5722	99.2925	104.386	87.5299	229.437	101.191	185.369	186.709	109.293	151.812	150.058
0.74_792.7638m/z	792.764	0.739567	211.473	150.332	212.648	190.176	215.988	133.082	262.805	175.809	162.879	145.738	165.834	186.043	201.234	219.717	146.883	330.739	189.4	135.87	99.7575	163.361	238.863	155.004	217.228	130.197	177.688	185.294	150.877	255.121	151.303	280.298	267.402	151.234	221.719	217.884
0.74_794.7902m/z	794.79	0.739567	136.21	94.392	118.043	114.883	104.199	144.845	252.128	67.3225	56.8786	316.976	87.0505	73.1271	306.335	390.568	76.2892	269.134	64.6813	332.443	343.589	146.102	138.961	222.5	211.067	63.8577	75.156	81.9191	65.7283	202.777	74.581	150.326	154.725	69.5859	103.675	102.762
0.74_1031.7150m/z	1031.72	0.739567	175.391	169.411	147.27	208.007	130.796	208.125	347.314	113.627	118.811	286.606	176.818	148.525	326.261	347.071	110.797	384.468	166.575	252.49	189.437	228.615	258.27	239.622	293.17	71.611	162.08	174.207	127.812	317.579	140.527	254.975	261.192	140.763	205.265	208.932
0.74_1040.7141m/z	1040.71	0.739567	362.536	326.23	310.91	379.349	334.008	371.363	602.952	286.093	259.472	566.412	359.043	303.069	618.758	725.741	236.598	637.734	266.411	573.058	531.262	404.193	458.289	431.726	505.261	165.209	312.833	334.712	273.727	493.917	269.028	544.953	521.951	275.411	412.365	404.768
0.74_1048.6918m/z	1048.69	0.739567	319.015	248.655	299.539	278.159	331.516	298.626	490.503	281.495	237.325	441.947	270.109	247.824	486.822	576.608	201.775	493.677	287.561	473.96	431.899	290.066	359.4	356.121	358.881	197.579	272.385	269.896	204.393	379.334	234.068	424.117	396.365	209.223	308.757	300.96
0.74_1065.7018m/z	1065.7	0.739567	151.449	148.987	133.837	158.916	145.156	191.607	329.631	115.751	107.663	282.383	155.21	120.842	275.287	331.683	107.05	377.884	150.683	259.57	197.761	207.757	234.052	223.065	277.297	85.2682	140.189	144.104	102.232	279.093	124.443	250.052	231.473	141.436	178.839	193.973
0.74_1067.6744m/z	1067.67	0.739567	134.231	48.5435	136.282	61.1985	123.461	49.7361	96.1086	144.969	88.208	107.025	67.3718	101.399	101.892	114.027	85.3538	146.063	171.539	92.9287	94.5689	52.7991	89.2762	56.8021	90.6044	118.876	86.9974	71.7377	96.1785	114.136	57.2636	114.174	106.243	58.7762	90.4167	81.1644
0.74_1074.7415m/z	1074.74	0.739567	318.706	390.767	289.596	440.31	298.488	607.32	990.324	244.512	222.509	1313.92	383.54	283.452	1247.19	1525.2	211.51	829.097	251.335	1404.75	1371.23	617.604	567.254	920.447	765.829	153.632	316.047	366.165	249.925	667.319	321.075	594.747	572.831	315.868	464.807	444.479
0.74_1082.6910m/z	1082.69	0.739567	220.226	188.344	202.197	228.851	217.992	230.26	388.496	185.244	148.999	419.4	194.006	192.109	433.84	498.948	131.465	403.373	179.855	405.993	374.031	258.928	305.768	322.47	343.36	117.579	177.357	202.201	151.08	327.791	179.284	284.519	313.898	171.43	253.199	241.584
0.74_1090.1791m/z	1090.18	0.739567	69.2994	48.2576	48.2527	40.317	67.9771	32.0555	50.7228	46.8827	45.2267	2.61609	50.2535	53.8195	12.5085	10.4954	37.8099	99.0148	33.6625	0	0	23.1624	54.1107	14.1459	21.062	24.2195	41.1216	70.3321	38.709	70.993	31.5846	90.914	91.2435	34.2435	60.2461	60.216
0.74_1115.6786m/z	1115.68	0.739567	225.026	189.148	211.007	246.159	218.851	197.39	357.674	157.123	165.308	206.732	208.694	171.234	277.27	271.334	140.479	406.748	164.99	185.229	130.878	246.415	311.617	203.445	308.431	94.791	190.92	211.947	165.266	350.214	179.922	351.234	337.113	157.599	273.732	253.211
0.74_1123.6718m/z	1123.67	0.739567	330.244	245.815	297.899	282.635	314.469	217.847	398.005	242.531	243.356	246.116	276.468	273.835	313.727	293.108	215.967	514.177	240.221	219.689	157.231	263.285	385.896	221.123	347.873	169.162	274.374	292.67	234.093	421.064	236.946	451.921	416.043	244.446	347.778	336.83
0.74_1124.6806m/z	1124.68	0.739567	447.946	339.532	368.104	423.941	419.952	380.095	646.992	361.043	317.426	541.077	385.452	379.131	617.728	648.005	269.443	705.34	330.023	530.328	457.613	409.095	509.358	481.151	555.223	238.82	373.331	376.062	313.585	568.617	315.778	570.904	577.835	329.306	434.016	430.198
0.74_1130.6618m/z	1130.66	0.739567	1685.66	987.342	1629.98	1229.7	1677.73	1041.15	1770.2	1640.81	1202.1	1352.37	1245.29	1411.44	1570.87	1731.2	1078.19	2104.05	1858.11	1335.73	1159.66	1164.8	1654.21	1180.32	1487.68	1318.54	1297.16	1265.13	1183.52	1689.72	1021.21	1850.74	1826.63	1056.3	1502.21	1398.17
0.74_1147.3526m/z	1147.35	0.739567	0	7.2403	0	5.59698	0	10.1371	39.5251	0	0	42.5511	0	0.13107	48.1119	50.206	0	13.2029	0	33.4647	54.0675	31.4228	5.2699	37.2113	22.8602	0	0	6.50629	0	14.0466	0	21.1481	4.85266	0	12.3705	0
0.74_1149.6666m/z	1149.67	0.739567	261.68	170.653	213.435	218.761	218.3	179.965	320.918	172.041	169.577	209.787	192.731	184.718	246.219	266.151	146.198	379.627	168.294	171.437	113.863	193.091	262.415	213.588	284.9	116.468	189.507	202.453	147.315	328.175	169.339	320.838	337.248	158.685	236.793	230.789
0.74_1157.1692m/z	1157.17	0.739567	108.737	40.2835	119.516	71.9083	136.025	46.9424	162.18	57.2504	61.0521	28.9914	78.9384	85.8133	77.8161	66.4138	49.5824	197.187	92.4777	35.8049	6.1177	89.1859	147.115	38.1031	120.279	18.5912	89.4175	94.6568	98.9213	180.402	62.3788	174.544	208.867	58.5183	132.134	106.396
0.74_1158.7004m/z	1158.7	0.739567	413.856	456.545	369.195	544.488	405.575	617.568	1008.03	327.105	309.965	1072.56	473.775	372.016	1134.66	1256.29	275.127	949.666	316.496	1054.06	867.12	656.271	676.286	827.711	857.672	214.269	403.121	452.533	306.067	787.719	386.341	721.436	672.615	392.227	543.247	551.214
0.74_1165.6502m/z	1165.65	0.739567	325.846	163.411	283.771	216.675	280.047	134.99	298.459	261.074	202.817	145.197	242.248	267.813	194.121	206.913	203.358	397.711	238.376	121.468	110.321	181.757	318.098	151.86	254.117	163.772	243.733	225.226	203.326	316.954	198.389	373.613	367.214	201.443	268.348	274.863
0.74_1169.3173m/z	1169.32	0.739567	171.263	134.669	157.821	148.082	197.547	124.561	261.641	197.302	120.585	242.563	152.161	165.011	263.223	312.882	103.375	333.776	210.384	241.044	196.086	169.268	241.366	188.612	226.165	171.669	149.324	123.802	116.546	243.88	111.458	235.978	261.971	109.701	144.797	152.05
0.74_1176.6784m/z	1176.68	0.739567	351.895	258.842	360.047	299.879	372.281	289.016	475.5	363.784	278.821	415.483	274.51	305.871	461.352	537.962	231.984	535.453	439.757	458.546	430.868	290.381	388.493	344.513	405.709	282.547	294.998	297.21	262.823	444.718	218.418	457.594	445.323	243.655	328.891	341.061
0.74_1181.3442m/z	1181.34	0.739567	0	0	0	7.12286	0	27.6265	47.5648	0	0	73.5834	7.46588	0	62.2461	73.3088	0	20.5109	5.36203	57.2253	40.9315	17.3206	12.113	37.006	31.3955	0.0894225	0	8.43835	0	9.28723	5.07117	19.1826	0	0	5.62451	0
0.74_1185.2983m/z	1185.3	0.739567	234.366	172.055	211.658	221.343	272.658	189.909	399.554	195.292	164.077	290.319	196.069	191.935	336.049	368.632	164.498	421.75	206.416	260.697	248.416	246.69	307.212	237.025	289.02	122.978	202.052	193.081	142.498	316.689	161.924	337.536	317.016	155.364	245.653	241.45
0.74_1191.6572m/z	1191.66	0.739567	273.202	235.729	239.585	266.163	257.555	217.436	412.136	197.281	200.501	249.498	268.192	228.287	343.431	355.86	167.479	499.218	201.818	252.205	191.6	277.77	355.83	233.802	343.817	124.273	232.8	249.152	202.778	357.515	204.779	405.297	375.439	227.451	321.54	275.358
0.74_1193.6588m/z	1193.66	0.739567	129.578	75.5624	124.91	87.8304	121.837	112.785	162.824	140.168	86.3406	183.723	85.7847	103.932	182.653	219.388	82.023	197.055	154.794	189.255	165.089	107.577	134.585	141.393	134.444	116.756	82.7317	78.2507	88.9745	156.492	79.1328	142.583	130.537	63.266	103.986	102.435
0.74_1198.6435m/z	1198.64	0.739567	429.71	259.718	415.541	330.212	476.617	216.764	404.156	411.637	292.06	219.234	317.533	378.122	291.077	291.111	290.875	516.222	412.232	199.984	170.016	289.334	401.788	210.617	340.191	335.526	335.006	347.012	312.917	423.056	258.848	521.883	480.023	266.242	399.325	366.203
0.76_122.9245m/z	122.925	0.756717	379.95	199.972	404.11	219.6	396.739	144.363	236.043	455.576	288.963	127.628	231.284	351.986	162.625	148.85	301.343	330.587	566.135	115.73	87.7395	184.439	252.555	132.211	211.488	402.433	277.436	265.56	302.092	269.241	217.665	346.153	327.717	222.656	271.693	274.483
0.76_206.8863m/z	206.886	0.756717	438.768	148.603	511.046	163.449	480.894	85.1194	153.841	676.221	328.378	58.9623	188.709	407.336	90.7442	79.9917	354.338	262.987	930.895	46.1872	32.6025	112.198	202.916	73.5516	143.16	687.218	258.631	237.539	336.63	209.035	184.144	306.933	286.308	174.176	227.103	228.264
0.76_260.8986m/z	260.899	0.756717	413.774	282.082	419.898	309.759	419.763	236.31	397.445	411.465	317.329	268.375	306.922	376.434	295.726	297.843	283.251	491.347	421.73	239.775	177.837	297.073	382.056	249.535	349.797	306.925	346.034	333.562	316.614	411.162	283.031	450.244	440.614	291.339	366.161	367.585
0.76_276.8723m/z	276.872	0.756717	693.024	294.177	730.261	359.961	726.009	195.495	336.552	870.751	538.669	143.5	367.336	642.11	209.209	183.602	518.541	538.735	1041.08	129.366	85.0405	267.243	432.596	172.942	304.146	792.28	461.865	439.88	543.242	431.893	360.725	572.521	552.847	344.291	472.89	442.389
0.76_292.8467m/z	292.847	0.756717	130.132	37.1282	146.794	41.9215	146.797	17.6439	37.6504	218.907	92.8152	6.61067	49.7631	119.914	19.4928	14.4637	96.4531	67.5668	310.899	7.67505	3.10484	30.5209	61.0866	12.3065	38.5391	232.606	69.6838	69.9729	93.466	50.6045	44.7651	86.2721	81.2736	43.1866	63.6426	65.4079
0.76_342.8611m/z	342.861	0.756717	619.568	258.801	675.952	331.122	674.823	180.455	317.263	765.839	489.716	141.688	343.623	576.611	207.657	176.701	477.868	487.364	865.126	122.406	83.6812	250.02	398.11	157.462	305.543	657.538	423.915	418.445	481.29	407.388	320.466	523.9	517.097	316.674	436.084	411.016
0.76_358.8359m/z	358.836	0.756717	215.301	63.7656	245.977	77.8579	254.834	36.3826	71.4318	364.516	164.21	18.3052	86.5805	200.315	34.6719	23.6175	159.824	122.968	531.379	11.149	7.13871	53.4068	101.752	25.5782	59.6698	371.63	132.286	115.038	162.14	90.6896	81.2821	153.204	133.079	78.1694	121.778	106.744
0.76_410.8477m/z	410.848	0.756717	2995.56	1496.6	3200.08	1752.74	3207.94	966.788	1621.83	3400.33	2445.36	767.921	1837.81	2790.34	1055.89	947.615	2319.36	2524.92	3871.03	660.721	418.285	1382.11	2062.18	907.023	1598.73	3082.23	2194.96	2112.57	2433.28	2074.26	1763.05	2549.6	2521.8	1735.7	2219.9	2129.62
0.76_426.8223m/z	426.822	0.756717	1011.77	285.997	1148.47	353.557	1168.25	139.378	266.529	1608.1	773.18	78.3573	390.09	930.846	132.141	109.212	759.252	502.611	2066.98	63.5591	34.1615	217.938	454.778	106.474	259.678	1661.48	575.331	532.477	779.275	412.404	369.793	650.103	631.483	380.119	536.527	503.233
0.76_442.7976m/z	442.798	0.756717	127.961	23.9906	161.293	30.1977	146.07	7.11463	20.1076	260.167	98.2653	0.262612	40.429	111.164	3.91455	0.529576	87.1891	54.4362	387.224	1.05392	0	16.0161	43.3453	2.23851	16.988	300.271	60.8969	52.3838	84.782	29.2978	33.1912	66.7078	67.8965	31.1167	52.385	51.5356
0.76_478.8346m/z	478.835	0.756717	3700.84	2090.37	3717.91	2443.92	3859.53	1393.02	2427.71	3778.37	2968.84	1248.98	2461.86	3331.69	1653.7	1515.31	2747.72	3552.07	4008.6	1065.66	680.392	2012.1	2831.13	1378.35	2274.71	3133.98	2778.73	2750.62	2940.44	2888.44	2333.87	3363.14	3339.61	2312.84	2933.4	2836.36
0.76_482.8321m/z	482.832	0.756717	72.2648	29.9697	63.6435	44.3145	85.4216	39.6102	78.4914	75.5022	48.074	38.3445	35.3137	53.2772	48.9099	64.6669	30.4097	98.0936	66.9136	32.7908	18.1008	44.7711	67.7957	24.9312	42.7269	35.4003	41.6514	44.1694	47.7304	66.5138	32.9608	69.9547	62.7081	30.3748	46.208	44.9085
0.76_496.8107m/z	496.811	0.756717	564.455	162.27	555.276	262.958	641.754	268.703	302.639	735.599	399.692	152.419	265.501	488.988	175.651	252.357	341.671	487.245	843.25	144.525	84.7966	201.227	397.485	147.017	201.175	600.986	324.439	315.902	389.134	330.045	202.418	427.922	408.246	202.685	301.851	315.139
0.76_512.7841m/z	512.784	0.756717	113.354	27.8924	131.4	33.6011	132.209	12.6879	24.2719	237.083	91.9462	2.57751	40.4621	106.232	10.8223	8.53412	77.715	45.6628	317.655	0	0	15.1077	42.5882	5.82889	24.3513	242.571	63.697	55.6506	83.5511	41.0674	35.9484	72.5331	71.0217	35.8573	53.6592	59.0508
0.76_546.8228m/z	546.823	0.756717	1519.86	891.342	1511.68	1054.35	1591.58	664.958	1106.28	1489.2	1206.25	569.097	1046.46	1381.39	762.579	720.847	1048.02	1597.52	1461.19	495.617	304.5	878.862	1273.01	640.852	1062.98	1101.01	1181.25	1176.82	1140.27	1341.88	983.935	1554.38	1532.67	960.191	1288.67	1253.11
0.76_562.7973m/z	562.797	0.756717	1039.44	368.524	1110.5	453.402	1146.61	196.501	400.319	1335.11	789.015	132.382	479.711	932.002	224.241	221.36	705.09	682.165	1520.46	109.661	63.1778	317.296	605.988	174.833	372.995	1167.28	657.141	628.45	775.22	560.115	451.648	794.449	786.383	442.355	635.8	614.155
0.76_578.7734m/z	578.773	0.756717	348.96	75.1969	389.034	109.988	402.085	46.5696	114.148	554.52	246.9	48.9915	128.321	324.045	61.4794	89.8713	200.575	204.437	681.313	45.0246	20.2975	77.2064	174.443	35.7287	89.3247	553.874	173.122	152.951	226.667	146.232	104.397	229.927	203.238	97.8624	141.315	146.812
0.76_594.7500m/z	594.75	0.756717	43.8935	9.26138	57.014	14.8977	55.9076	2.5293	17.617	100.361	37.6049	0.488343	12.808	42.6862	0.787936	7.54901	30.4967	12.4643	160.547	2.90747	0	11.1495	20.7541	2.38061	8.41279	105.358	29.3296	20.2758	34.7246	13.3913	13.3618	36.8173	29.2629	12.7676	21.0925	18.9995
0.76_616.8122m/z	616.812	0.756717	307.733	177.954	299.67	213.088	321.025	141.872	280.625	283.814	218.109	136.25	223.828	266.549	196.285	217.928	186.376	383.903	274.126	143.804	96.2497	196.225	282.578	150.612	231.561	194.088	226.554	233.825	218.621	287.818	177.466	356.24	348.929	179.763	255.885	259.925
0.76_632.7843m/z	632.784	0.756717	425.541	127.387	384.964	192.705	454.63	101.541	252.748	465.872	283.247	108.542	215.009	348.642	122.89	190.721	207.033	403.163	496.445	98.3138	44.3954	157.684	296.397	107.953	160.231	343.166	236.102	221.616	267.164	258.817	161.148	316.02	311.366	155.076	236.062	235.01
0.76_648.7596m/z	648.76	0.756717	217.687	44.4985	203.46	68.0666	265.16	39.037	83.4336	316.803	128.4	11.5401	75.1563	181.464	33.558	44.7621	123.089	160.501	342.726	12.653	1.5748	53.4471	104.048	16.994	53.6177	278.797	111.006	109.948	129.341	96.5828	67.1181	141.345	138.503	62.4878	90.4001	91.2922
0.76_664.7356m/z	664.736	0.756717	44.0018	9.3233	52.48	13.1289	58.2061	1.91263	4.78793	100.995	40.6573	0	14.2061	46.3842	2.08971	0	31.1326	20.9015	157.241	0	0	6.39694	19.8701	0	3.16849	100.118	24.346	23.1703	32.2697	17.436	14.4437	36.9807	26.4577	13.8356	22.5941	22.8977
0.76_698.7724m/z	698.772	0.756717	1526.66	682.621	1602.71	851.466	1623.1	425.374	777.883	1669.33	1144.43	272.55	881.037	1397.69	471.94	396.885	1015.4	1273.68	1709.35	247.949	135.663	597.786	1068.51	376.262	738.612	1268.54	1093.62	1034.23	1116.92	1050.11	786.589	1398.09	1357.64	777.546	1095.48	1085.22
0.76_714.7481m/z	714.748	0.756717	785.844	226.08	897.836	314.421	932.692	136.564	270.737	1201.58	611.862	96.1808	335.37	743.622	149.163	145.516	532.524	447.4	1355.03	86.1734	52.948	208.006	413.429	121.683	230.11	1067.89	476.652	433.311	570.092	372.114	288.439	616.678	566.834	283.947	445.309	422.774
0.76_730.7253m/z	730.725	0.756717	232.213	59.6876	269.815	69.6096	280.79	43.1117	119.801	423.813	176.477	26.7602	88.2434	215.342	45.706	54.2209	155.072	125.747	667.219	30.7196	24.5925	49.8143	108.317	36.5461	68.8563	417.077	136.67	113.561	155.518	93.908	68.3211	209.24	153.531	76.1724	113.423	111.263
0.76_867.7116m/z	867.712	0.756717	285.209	107.414	287.966	147.861	309.015	121.487	218.59	375.962	210.603	178.135	169.974	257.749	208.831	256.642	176.864	248.538	413.858	181.739	155.456	137.806	211.615	154.406	170.726	304.228	176.42	165.483	216.421	209.042	123.215	255.494	245.547	131.373	181.603	187.05
0.76_1004.6905m/z	1004.69	0.756717	797.932	483.301	769.588	582.34	790.846	405.59	711.01	731.842	581.464	391.361	551.632	723.863	541.353	535.971	518.145	894.631	742.913	361.973	257.614	529.997	721.354	432.356	648.21	554.483	634.661	607.096	578.722	756.054	495.98	867.638	891.398	510.795	694.675	665.088
0.76_1036.6628m/z	1036.66	0.756717	551.509	214.064	584.443	272.796	601.503	162.571	310.828	684.312	424.317	167.99	298.391	497.16	192.334	221.215	332.062	429.343	741.157	147.663	129.265	211.388	387.934	144.34	266.484	589.863	374.622	346.792	377.474	361.932	255.992	504.639	467.101	255.031	380.262	352.561
0.76_1054.1686m/z	1054.17	0.756717	59.834	4.14593	53.486	15.2159	52.1086	28.3165	44.4144	83.1233	22.6242	17.1653	17.1775	46.0098	41.4012	50.8904	38.7832	57.0158	96.1854	18.6634	20.4686	14.8346	34.9165	24.5174	20.8055	64.3906	40.7739	23.952	20.7639	19.1158	15.1385	48.8372	38.9986	13.3024	37.9772	17.9409
0.76_1062.6776m/z	1062.68	0.756717	497.111	272.703	493.401	318.5	533.051	214.768	390.22	467.045	380.08	177.742	341.359	429.27	249.517	255.776	315.734	540.625	506.255	163.825	114.7	269.584	451.442	196.653	339.383	310.161	398.497	385.654	350.344	457.592	298.349	540.244	511.394	289.963	441.055	408.593
0.76_1075.9777m/z	1075.98	0.756717	12.8283	2.54052	14.4645	0	22.1679	0	6.01392	15.8856	13.3548	0.823038	3.15967	20.4711	0	0	3.9422	26.4902	22.5166	0	0	0	6.82629	0	0	7.00598	4.37787	0	0	0	0	12.9764	6.53778	0	8.08563	0
0.76_1079.6605m/z	1079.66	0.756717	348.698	135.556	351.027	188.718	372.802	125.733	228.318	392.659	250.369	150.958	188.481	326.441	199.527	244.141	232.492	303.093	435.039	158.868	146.652	152.005	256.974	156.394	182.695	302.093	220.394	212.677	244.071	243.441	172.494	351.687	325.884	164.106	248.004	238.171
0.76_1087.6494m/z	1087.65	0.756717	322.674	118.827	343.284	152.594	360.809	121.588	213.333	390.178	241.682	121.016	177.839	282.406	168.754	196.025	210.828	255.375	448.74	130.946	102.104	138.704	222.909	126.54	182.516	300.868	214.703	209.825	222.82	214.495	137.821	304.971	284.636	137.563	207.697	205.13
0.76_1089.3352m/z	1089.34	0.756717	0.617734	0.506318	7.63629	8.15833	0	14.5708	29.6935	0	0	26.5985	18.5964	0	15.5955	12.0403	0	36.2144	0	11.7073	3.48481	0	15.1158	0	20.5875	0	0	0	0	24.0036	6.15204	26.8993	13.923	0	0	0.501874
0.76_1094.6542m/z	1094.65	0.756717	300.44	119.098	314.804	148.118	345.482	95.9841	187.014	404.451	216.462	98.0863	172.354	253.151	128.336	150.531	178.704	253.435	445.674	95.8984	77.12	124.523	196.759	98.4696	147.81	327.793	186.879	164.601	197.564	190.387	128.812	245.765	254.945	130.143	177.884	194.043
0.76_1104.6474m/z	1104.65	0.756717	574.547	259.598	623.77	316.63	665.287	165.271	328.332	678.697	437.738	160.855	320.794	558.547	196.102	228.994	374.825	454.538	740.854	149.115	125.441	210.234	414.66	143.569	278.45	567.681	400.441	371.503	450.358	386.714	276.743	551.328	541.319	263.748	403.836	408.575
0.76_1106.1553m/z	1106.16	0.756717	129.135	82.7524	150.631	105.697	134.784	64.6792	134.993	138.914	109.617	86.295	89.6001	149.655	84.6031	123.372	86.0759	200.671	104.93	74.9888	46.4997	75.8404	143.105	72.6236	109.047	61.719	98.4556	96.9745	75.4	119.547	75.2108	185.571	137.512	74.4572	121.309	105.294
0.76_1113.1488m/z	1113.15	0.756717	87.4201	16.5716	81.3424	14.4041	91.418	2.85297	9.83777	111.044	57.1772	0.381583	28.6508	86.5125	0	0.518282	47.0794	25.1196	88.9745	0	0	0	35.6665	0	0	81.6583	37.0883	43.5345	48.0444	23.978	9.44586	71.7916	70.4072	13.1436	42.143	24.2038
0.76_1117.3078m/z	1117.31	0.756717	175.624	130.581	180.196	161.002	185.203	137.08	307.041	152.084	105.954	236.704	140.652	142.938	236.303	268.2	108.511	324.591	198.393	256.951	200.722	150.563	165.568	181.335	217.434	116.27	120.817	149.466	129.652	252.184	117.765	270.544	207.309	123.633	172.654	141.096
0.76_1121.6431m/z	1121.64	0.756717	330.989	125.073	318.007	164.388	344.956	119.934	215.402	357.892	233.803	127.868	174.991	282.282	173.259	216.186	202.773	254.67	426.671	137.838	118.759	117.867	225.287	128.137	157.767	287.564	216.159	207.869	211.746	232	158.355	317.847	269.322	130.332	203.365	215.537
0.76_1126.9632m/z	1126.96	0.756717	0	4.38257	16.6405	0	5.55286	0	0	18.9653	0	0	0	9.16632	0	0	0	16.7365	5.54358	0	0	0	0	0	0	7.33136	3.82227	0	0	0	0	0	6.10632	0	0	5.13281
0.76_1128.6424m/z	1128.64	0.756717	311.231	136.332	308.387	159.674	325.734	91.9067	186.748	383.017	225.396	120.738	151.125	264.853	141.356	157.682	175.242	258.589	460.003	112.772	112.668	118.733	203.582	111.861	148.795	329.64	192.142	180.216	203.6	203.789	144.011	247.09	252.263	135.068	187.991	175.96
0.76_1131.9498m/z	1131.95	0.756717	25.4442	4.90283	25.7783	8.08447	40.6428	0	0	50.9123	19.1144	0	9.74762	24.5803	0	0	10.4635	8.51477	44.0917	0	0.0234772	0	7.59595	0	0	27.9677	13.8676	6.61047	10.4073	0	8.95483	21.3117	10.6653	7.64526	11.4034	16.8091
0.76_1133.2566m/z	1133.26	0.756717	84.7978	55.676	75.1816	79.415	101.725	77.293	170.197	88.1013	76.1506	129.62	75.4988	74.7258	143.911	165.238	46.0876	181.546	78.688	130.592	99.1006	96.5863	126.4	115.295	142.523	34.272	80.8395	67.3162	50.8837	134.645	68.1909	176.321	148.841	70.5524	105.736	109.351
0.76_1137.1225m/z	1137.12	0.756717	25.9002	3.98165	22.2726	0	40.8112	0	27.9241	110.129	29.8976	5.74967	0	25.7808	10.81	11.697	0	20.1393	110.64	3.2394	3.44483	0	13.0257	0	0	88.1122	20.4761	12.0149	28.5106	0	0	17.1892	6.59534	0	6.1932	21.4895
0.76_1142.9484m/z	1142.95	0.756717	0	0	0	0	4.85767	0	0	8.43152	0	0	0	0	0	0	0	0	8.05591	0	0	0	0	0	0	3.88373	0	0	0	0	0	0	0	0	0	0
0.76_1144.6421m/z	1144.64	0.756717	212.824	121.684	238.233	132.498	225.143	112.593	194.13	252.632	152.203	166.018	140.867	196.883	183.713	217.643	141.506	214.833	313.21	161.164	150.15	119.954	174.814	137.047	154.263	225.207	147.012	145.946	153.589	203.705	103.131	201.239	198.503	121.755	161.022	152.364
0.76_1146.6489m/z	1146.65	0.756717	422.864	186.33	415.657	249.925	479.829	147.707	280.021	466.892	310.378	156.794	250.527	375.266	228.973	203.728	278.837	372.287	468.692	138.146	109.396	180.968	327.204	143.708	226.177	353.841	309.99	296.816	316.066	291.979	219.054	438.383	426.938	226.924	311.106	336.618
0.76_1148.9413m/z	1148.94	0.756717	0	0	4.44904	0	6.73639	0	0	19.1279	0	0	0	0	0	0	0	5.15114	12.6862	0	0	0	0	0	0	7.18335	0	0	0	0	0	0	0.140201	0	0	0
0.76_1153.9546m/z	1153.95	0.756717	19.5169	4.34277	12.6547	0	26.4917	4.90212	24.698	32.2697	12.6192	36.7553	4.76807	26.6754	19.5743	37.8693	6.34729	38.2487	66.3916	32.1539	35.4757	0	3.97266	0	5.08779	43.171	5.42621	10.5903	0	7.77344	0	27.4635	12.8774	9.15515	0	6.24225
0.76_1161.2929m/z	1161.29	0.756717	341.74	144.233	310.341	199.363	368.632	106.523	237.17	308.836	229.713	94.1885	185.87	286.567	164.402	189.754	221.98	362.151	356.89	96.7622	85.4553	155.317	302.676	119.532	210.961	243.488	265.855	241.593	233.47	280.1	189.68	370.606	339.253	185.753	267.691	266.998
0.76_1171.6304m/z	1171.63	0.756717	301.345	128.768	342.639	134.743	348.578	96.0564	174.741	411.985	218.618	85.2117	162.363	255.794	125.939	164.356	165.839	241.491	446.11	93.5598	76.1212	117.252	226.607	96.6688	146.073	337.629	195.924	177.711	203.637	207.141	131.078	276.547	273.913	128.653	186.302	179.029
0.76_1172.9525m/z	1172.95	0.756717	7.93146	0	24.6563	0	7.4137	0	0	11.7025	8.4035	0	0	23.5996	0	0	4.67059	6.25367	0	0	0	0	9.54218	0	0	7.06949	5.76697	7.72229	7.94879	0	0	8.88879	9.76843	0	9.9552	0
0.76_1182.9375m/z	1182.94	0.756717	16.2989	0	15.605	0	19.0949	0	0	28.2397	0	0	0	6.20166	0	0	0	8.33322	18.3203	0	0	0	0	0	0	23.6344	6.55255	0	3.05859	0	0	0	0	0	0	0
0.76_1186.6263m/z	1186.63	0.756717	400.659	175.216	412.368	206.623	403.13	193.977	305.283	565.856	270.358	218.253	228.58	340.63	264.651	305.275	274.44	399.728	647.691	222.809	190.606	206.006	285.371	192.403	242.478	525.018	273.735	238.282	282.188	298.181	189.838	366.702	338.686	175.516	278.143	251.679
0.76_1195.2858m/z	1195.29	0.756717	341.436	160.446	354.781	229.802	387.509	116.101	274.941	330.854	282.422	141.675	212.463	293.336	206.688	236.624	232.784	404.352	350.566	149.691	108.325	190.672	314.463	131.585	232.853	239.902	258.402	249.794	251.989	325.513	178.731	404.718	357.36	189.648	292.268	281.505
0.76_1198.9233m/z	1198.92	0.756717	0	0	0	0	11.4963	0	0	23.1518	0	0	0	0	0	0	0	0	9.31921	0.0051185	0	0	0	0	0	6.50574	0	0	0	0	0	0	0	0	0	0
0.79_137.0715m/z	137.072	0.7853	43.9102	114.308	51.0525	35.6546	31.9592	28.1274	608.399	11.4042	15.9946	75.5827	36.5162	38.3184	323.215	56.3977	8.02239	176.241	35.3313	37.4509	229.086	150.41	14.0978	79.0727	14.5125	40.4287	29.0187	141.34	9.94101	43.1036	41.2837	63.9705	66.2685	42.5805	64.0816	55.7402
0.79_159.9943m/z	159.994	0.7853	33.7368	26.0227	28.0251	25.8952	44.8804	40.2619	86.1985	68.751	40.537	33.1741	52.2755	40.5188	57.454	71.8204	18.784	14.2829	27.933	41.7482	50.301	46.3764	83.3712	40.6538	43.407	52.8097	48.3667	44.805	25.2085	34.0142	30.1216	67.3026	66.2681	21.2321	44.4579	47.7372
0.79_175.1202m/z	175.12	0.7853	16.1416	40.0778	7.68626	11.1504	10.63	28.6886	80.8333	3.52625	0	64.0812	1.55162	12.4054	2.97727	0	1.39172	30.0363	9.48768	0	16.2014	17.1802	12.0254	1.64333	6.16092	3.73274	4.60144	8.57792	1.27985	9.02628	11.8125	14.2603	19.6933	9.03278	14.0687	12.6216
0.79_195.0089m/z	195.009	0.7853	15.8459	11.412	13.4313	14.1698	14.9574	8.70364	24.397	15.5958	13.3761	11.5599	13.6725	15.1281	19.1084	19.6223	10.5321	13.5341	9.83	6.78821	12.8257	3.88016	18.9969	12.3121	9.2637	9.76224	11.9557	15.7841	13.3717	15.6487	10.2559	23.197	18.0668	10.4756	10.3176	13.5829
0.79_243.9456m/z	243.946	0.7853	0.152914	0	0	0.146548	3.31282	4.19868	40.0799	2.87125	0.0550075	1.93719	4.25739	0	10.5437	0	0.155493	1.08567	9.52311	4.64096	0	0	5.63649	0	4.26792	13.4468	0	0.321052	2.94452	0.0459842	0	40.2009	3.76609	0	3.6097	0.430611
0.79_271.9551m/z	271.955	0.7853	27.4028	19.2969	28.3602	19.5596	22.8402	4.55911	28.2345	15.8629	9.71573	47.4411	22.1707	12.6283	22.7535	18.0512	20.8178	28.9459	34.068	17.162	11.4883	17.7107	43.2335	12.1028	37.9137	20.0641	13.5207	15.2603	28.9704	32.7687	19.0643	26.0605	26.9186	19.5835	22.341	18.4083
0.79_287.2456m/z	287.246	0.7853	0	13.1686	0	0	2.42393	0	0	0	0	34.2347	0	0	6.34718	0	2.68951	0	7.0205	0	0	0	0	0	0	0	0	0	0	0	1.70915	0	0	2.09883	0	0
0.79_296.0646m/z	296.065	0.7853	188.132	84.4185	178.035	134.478	119.219	56.6767	143.255	229.934	165.058	114.302	88.023	187.843	44.0535	172.945	200.727	348.258	275.589	38.5534	64.8611	100.505	53.6625	59.5297	96.2562	60.5591	74.4933	104.664	64.3158	234.871	96.9495	143.924	150.42	110.915	138.328	118.566
0.79_333.9216m/z	333.922	0.7853	34.767	13.2076	33.8341	16.1086	27.183	0	0.131182	21.2945	14.6084	22.5511	16.127	18.2746	17.6333	0.674937	23.206	13.6104	40.1773	7.63582	5.55765	13.9422	11.1385	5.27318	23.9748	25.4048	11.9031	14.5561	28.5867	24.673	18.9255	22.2204	23.7662	20.9547	19.583	15.8238
0.79_798.8665m/z	798.867	0.7853	33.8737	8.00126	30.7024	8.04865	8.68518	1.80759	27.885	9.51213	4.26176	23.5299	0.512612	10.3291	4.2045	1.86715	11.1089	46.729	81.2172	9.09548	7.54784	9.50936	12.6867	5.63489	24.3183	9.60106	2.30511	11.2545	15.5752	34.0546	9.02063	38.2437	7.58547	8.38878	20.925	16.4134
0.79_843.8634m/z	843.863	0.7853	26.9396	0	36.5468	6.05139	5.29105	0	66.7852	0.0665279	8.63119	21.8577	6.35132	9.18041	10.1381	4.64357	20.5377	70.6537	97.9018	8.74286	3.7795	7.66721	3.74051	8.59262	37.6032	9.03781	5.10245	7.69729	18.3209	34.5256	11.5946	104.238	17.1991	9.44676	10.1379	6.96574
0.80_111.5134m/z	111.513	0.802433	16.3153	7.20011	17.44	39.527	27.451	34.782	55.2524	36.2179	80.9478	8.67068	68.6149	74.0177	36.2824	171.725	49.6341	8.37063	32.5625	123.036	32.9536	97.7071	107.432	109.849	45.4489	89.5279	115.336	44.1047	23.9823	28.123	34.0035	75.8691	69.2987	27.9933	48.7088	47.3228
0.80_120.5186m/z	120.519	0.802433	3.19856	0	3.2188	3.85181	3.88684	3.92142	5.23609	2.97501	11.9133	0	8.38172	8.1934	3.77309	21.471	5.66317	1.68846	4.41782	13.6719	3.00536	12.7626	15.1421	16.5493	5.50061	12.9471	16.4156	3.77233	2.45253	3.61139	3.7259	11.1419	9.97334	4.0917	5.27423	5.6433
0.80_127.5042m/z	127.504	0.802433	2.7305	5.23711	3.76283	9.3522	11.4103	28.5371	35.3552	11.6478	5.10764	2.6584	6.62388	12.991	18.2556	26.6086	1.57955	3.5625	0	7.15087	13.0187	4.26927	3.33642	8.08545	0	0	9.60771	10.9573	0	5.71199	5.53417	14.9484	13.9569	6.34722	7.37046	10.269
0.80_139.5298m/z	139.53	0.802433	18.0203	22.1879	24.5034	37.85	35.9416	46.4647	97.8636	47.3748	47.5749	23.7787	35.4805	36.6913	63.6694	127.944	14.8258	3.93178	14.9886	41.9367	38.6104	35.9269	52.6967	54.5878	23.0054	28.7227	63.3797	37.3293	15.31	25.0835	26.8774	67.2408	62.7958	17.4459	38.0119	38.0341
0.80_142.5087m/z	142.509	0.802433	7.82323	14.5422	6.78974	24.8043	29.4266	81.7529	101.777	23.9518	6.23599	8.43632	9.69077	19.7103	65.158	89.7244	1.79075	5.21093	0	14.0347	35.8034	7.66595	0.815487	14.6479	3.62179	0.0955616	17.5383	22.642	1.54459	13.255	13.2063	40.2092	37.1915	10.771	22.5557	22.4823
0.80_148.5319m/z	148.532	0.802433	20.3021	3.4732	20.6483	49.5935	20.9224	30.8782	74.3766	43.4839	94.8069	12.5941	45.1143	39.1692	17.4983	232.384	34.7748	7.52179	19.7834	35.7678	30.2587	55.1212	34.02	60.0561	23.2576	31.9044	67.7242	39.0096	13.587	31.3487	25.0452	63.7181	56.4984	20.2113	33.9861	38.3618
0.80_151.0417m/z	151.042	0.802433	13.5746	21.6131	13.2079	9.05413	20.8085	10.5379	26.5855	14.006	3.561	25.226	3.24452	12.598	13.6332	21.7563	3.01526	13.7043	6.36148	6.02208	8.93279	8.46993	7.66628	8.32436	10.3616	3.18979	3.54989	9.44975	8.29639	15.4429	8.81953	21.6229	17.2044	5.20025	13.2192	11.3887
0.80_153.5277m/z	153.528	0.802433	14.6406	5.78497	5.83403	7.7093	11.5024	18.4564	46.0046	27.2953	4.95139	8.94322	2.61122	9.606	26.859	65.574	0.738039	3.93575	3.20364	9.41662	18.5637	12.9111	15.358	10.7841	15.4596	4.26259	15.3045	7.42556	5.12897	8.78132	4.6628	31.0439	17.6509	7.79887	12.3057	15.606
0.80_160.5355m/z	160.535	0.802433	6.58319	6.66289	4.63361	6.6127	11.5795	11.633	22.5276	12.1089	10.2876	8.27671	8.6792	9.40919	15.4388	26.9449	2.59635	1.20908	4.24236	8.38995	12.0328	9.79147	14.4741	11.3061	7.14287	5.40269	16.0559	9.63104	4.4873	5.90245	4.87157	19.7793	15.4001	4.88943	11.123	8.29058
0.80_162.5325m/z	162.532	0.802433	5.63705	2.92628	4.38392	2.88581	6.12785	6.06094	27.3028	17.5075	5.48604	3.86523	3.19439	4.27734	16.2235	37.1837	0	0	2.43867	5.25958	11.9062	7.83348	17.6129	5.28685	7.94597	3.21143	14.4298	1.94725	0	5.19624	4.58702	15.1138	14.5982	4.60277	9.89804	8.17696
0.80_176.0381m/z	176.038	0.802433	37.8467	39.7912	29.2923	40.8318	41.2633	37.847	99.0797	48.5127	30.1326	51.4307	28.9425	32.9335	76.1477	123.98	8.17858	29.4199	7.54216	34.8747	48.8121	27.3367	41.4137	43.9283	47.7982	17.7394	45.2482	40.2273	27.6032	43.9007	31.3605	68.1605	66.3209	28.9567	43.6142	43.5729
0.80_181.5193m/z	181.519	0.802433	8.52348	6.62936	10.8716	14.1591	19.5083	20.3334	58.034	13.3212	14.5598	2.72904	10.9659	11.5313	28.884	59.6568	6.60393	3.77336	6.47562	12.5034	15.6575	13.8898	34.9484	20.1702	7.11454	8.8166	22.969	11.8633	8.00371	7.44023	7.54266	31.2352	26.0424	7.91212	16.0253	16.4008
0.80_185.0255m/z	185.025	0.802433	93.4327	77.345	78.6635	45.3185	157.793	117.538	68.0074	111.924	22.3716	109.525	23.1444	67.5765	66.6673	4.90706	13.3753	56.4496	22.3252	20.169	56.5056	22.5433	2.29102	20.1347	50.8207	27.0334	29.5511	67.9712	52.8847	66.6059	41.7817	101.114	82.4501	32.987	61.7103	59.6697
0.80_195.5055m/z	195.506	0.802433	2.07997	0	0	2.21315	2.81645	1.5485	14.1633	4.49655	7.0893	1.39735	7.13415	1.58274	9.11774	30.869	0	0	0	8.21041	3.17171	4.74259	13.8647	10.9041	7.45918	2.79105	13.3442	5.5728	0.807495	0	2.02431	13.6127	10.0458	0	0	5.59609
0.80_210.9687m/z	210.969	0.802433	21.0083	13.4405	25.8823	27.6989	22.9533	32.2239	50.7714	34.1791	47.5859	6.39783	42.6835	34.7713	23.8832	56.3227	25.1517	7.32389	46.1186	15.138	16.2925	17.7624	87.5688	19.7002	17.4407	54.0829	30.7564	36.7375	36.8173	20.657	17.0629	40.4254	43.782	15.0387	30.7919	32.6232
0.80_222.0348m/z	222.035	0.802433	17.89	5.13052	19.5417	19.6536	24.7477	22.0504	64.7869	34.9442	24.1692	22.5201	18.5361	44.1617	41.9881	118.17	34.4107	20.9825	55.2701	22.2585	15.3813	31.4422	23.6731	25.7602	30.1606	30.1314	36.3712	17.5363	12.7793	23.029	21.687	44.7888	42.7734	18.6096	29.1645	28.9064
0.80_225.9810m/z	225.981	0.802433	14.4721	14.4117	14.2551	15.8574	23.1621	19.6487	35.4429	16.5102	19.3466	8.66168	25.3912	14.0016	36.6506	18.5864	18.6243	12.9177	22.2196	16.8563	12.9739	9.35834	30.3839	16.5595	16.1681	23.4835	12.9409	21.8677	14.6914	7.61712	3.53043	28.0937	29.8505	7.20935	18.7826	13.757
0.80_230.5029m/z	230.503	0.802433	2.67721	0	0	1.13698	2.18259	4.17508	20.0593	5.32288	10.3811	3.07546	10.2858	4.64078	8.27584	21.7832	1.36948	0	3.28577	8.39469	4.13704	4.37791	19.983	8.7711	3.71559	12.4331	8.82364	6.66659	2.86616	0.704201	0	11.3354	11.4276	3.71033	4.36591	4.98846
0.80_233.5235m/z	233.523	0.802433	0	0	1.29818	1.67816	4.86488	0	7.52876	8.95195	6.66711	3.19496	3.89862	2.92156	9.69261	25.8174	0	0	0.05009	4.14131	4.01718	3.52695	8.30589	6.52856	4.32811	3.13438	6.65132	0	2.31051	1.42136	0	7.85751	6.18392	2.28101	4.913	3.38015
0.80_238.5632m/z	238.563	0.802433	66.5393	27.8493	70.7504	175.151	58.774	107.347	492.031	159.711	162.964	93.2222	56.312	127.169	97.3537	1613.6	39.1551	24.9908	31.8327	118.404	117.347	117.935	49.3698	189.53	64.974	17.3537	214.592	89.269	13.9064	107.131	85.207	243.166	204.468	71.6308	142.746	146.485
0.80_241.0321m/z	241.032	0.802433	4.19372	4.09395	5.80614	10.71	15.3058	11.2243	53.7738	25.1095	31.9246	11.5098	16.6276	22.5317	27.0505	93.6878	5.73756	3.81575	8.68024	5.08871	15.1066	23.2557	61.619	5.93032	19.7894	20.6599	15.4466	7.40135	4.41517	19.1563	5.17661	38.964	36.2399	6.85174	26.3804	20.2093
0.80_260.5025m/z	260.502	0.802433	3.26794	0	0	0	1.658	0	9.10924	2.9189	4.94183	2.47983	3.33745	2.51288	3.92175	13.3759	0	0	2.9929	5.49545	2.75092	3.81671	17.0203	4.91985	4.06281	6.83929	5.34322	3.52481	2.86659	1.27721	2.85576	9.52605	7.125	3.05377	3.30734	3.60149
0.80_266.0273m/z	266.027	0.802433	53.7844	50.3848	53.944	57.5479	96.6054	72.4178	163.179	68.8342	44.534	60.9453	45.1801	68.4919	118.096	186.542	31.8182	42.8378	23.3023	60.9719	59.0494	57.6117	68.3163	67.358	50.8219	30.4181	88.8817	60.9318	28.7505	42.6115	38.7944	111.083	106.094	41.6679	75.9494	80.1946
0.80_277.5194m/z	277.519	0.802433	2.53564	1.32423	0	0	11.1742	0	41.2981	4.92299	6.94629	14.3802	0	4.26974	26.0728	49.2309	2.4902	0	1.37817	9.45361	11.1454	9.7298	6.29463	11.3691	10.4294	6.54523	12.9989	2.88947	5.54433	0	0	19.2722	17.0416	4.11806	7.24628	6.67436
0.80_313.0169m/z	313.017	0.802433	48.003	43.8095	44.6463	38.9646	86.3942	53.9056	146.994	92.0816	36.5699	71.6081	40.8004	58.7231	100.232	146.158	17.7467	29.0936	21.8218	46.5238	53.1776	40.6589	72.0359	46.3296	53.532	34.5042	56.1518	43.409	36.4808	58.3242	26.8768	99.2645	87.5503	32.9745	60.998	57.4289
0.80_320.5197m/z	320.52	0.802433	9.44791	5.74493	5.53767	8.42052	8.3082	11.1463	33.8885	20.1143	7.33624	8.45888	0	6.01035	21.3134	50.7279	2.74687	3.39183	4.63922	6.80586	11.7892	9.19646	13.1311	7.11841	8.88586	4.52311	11.9568	6.68571	5.26932	7.29495	5.35847	18.1941	19.804	5.29715	12.0721	12.3408
0.80_328.0289m/z	328.029	0.802433	36.1721	39.7078	25.5184	36.8162	50.5807	64.2392	127.917	63.3639	17.3559	45.9704	12.5671	50.4237	98.4498	111.204	12.3726	27.2534	4.56033	27.7469	52.4723	26.6495	31.889	35.5452	20.6848	8.89291	44.7581	37.6091	8.90086	35.0697	21.9556	72.7414	61.38	20.9839	40.8454	42.0699
0.80_333.5174m/z	333.517	0.802433	4.11945	0	1.34523	2.41821	7.15654	12.723	24.2596	8.53418	3.21372	5.77357	5.83945	4.90852	12.3019	21.8258	0	0	4.45227	4.51703	5.97633	7.37746	9.81865	5.93652	5.39369	5.04098	2.57697	5.55968	3.83247	4.22766	1.90363	14.6983	14.3323	3.60696	6.17404	6.2277
0.80_375.5279m/z	375.528	0.802433	7.6454	0	10.3849	6.63747	12.9722	16.0636	42.8881	14.269	3.72113	10.5415	10.0511	12.3601	36.5421	46.4055	0	0	2.41417	7.04958	15.301	11.1616	13.3132	7.83221	6.16373	3.85645	11.5794	3.43742	0	8.85388	4.03522	28.0555	22.2544	1.22667	12.5597	12.3013
0.80_739.0118m/z	739.012	0.802433	4.03598	0	0	8.71429	7.23798	6.3125	32.1407	14.537	4.56723	0	0	8.33496	4.74088	23.4031	0	0	15.6918	5.06714	3.83954	6.41455	1.7959	2.35144	4.75427	4.88071	9.11993	2.65408	0	3.38452	0	27.3547	16.746	0	4.67184	8.698
0.80_743.9998m/z	744	0.802433	11.3934	16.1686	7.2037	11.3389	36.2644	20.8396	81.0195	62.6313	22.0341	6.24777	6.24332	35.0577	22.8063	57.6978	4.97964	0	51.4427	8.95972	13.1099	13.9755	24.0012	10.6188	8.43314	5.71024	2.57602	27.6026	0	24.4873	6.5119	97.5617	55.5143	6.73502	24.9952	34.8405
0.80_752.0050m/z	752.005	0.802433	13.4969	15.0416	18.1193	14.5441	26.7869	2.60913	34.7602	35.7045	13.1377	20.9022	19.8075	16.2724	11.6965	32.0398	4.34543	24.2254	11.8843	5.1886	12.3416	8.7146	5.32867	0	20.5622	14.4554	7.04944	11.526	5.42219	34.0851	10.0756	38.4609	32.6864	6.07107	19.3301	18.9826
0.80_776.0122m/z	776.012	0.802433	15.6637	9.65811	10.5186	5.98431	24.9987	10.9371	36.8679	11.9621	4.49442	11.5385	8.95877	13.3233	3.25366	21.4302	7.8663	24.1801	11.5518	2.70493	6.58463	6.36023	7.54941	0	6.65802	4.3045	2.09192	10.5732	4.06754	15.3698	2.5994	27.9288	25.159	7.43338	12.0438	14.9638
0.80_836.9950m/z	836.995	0.802433	11.7229	7.04272	14.3326	6.05051	15.2909	4.64526	14.9778	20.5131	6.79266	7.50635	2.3327	13.4217	0	19.6092	7.79953	34.2434	12.4418	0	4.96158	0	4.77032	0	0	2.70508	1.72504	9.87723	4.57339	18.3767	3.47372	17.0497	17.8454	2.73074	6.2197	6.47998
0.82_114.0664m/z	114.066	0.819583	25.9332	13.5337	24.8446	16.1494	21.2147	5.43187	17.011	26.7586	8.00934	15.958	11.3797	12.9708	32.5176	26.1794	22.9165	13.2315	54.7654	12.8813	6.52818	25.2029	94.105	13.6218	48.8563	49.8178	40.7604	24.3461	30.4359	13.0605	17.0131	32.9823	33.617	15.9649	25.6589	28.4102
0.82_126.0223m/z	126.022	0.819583	19.0922	23.2931	34.9518	54.6095	37.6186	83.95	132.774	24.1543	29.3614	4.02578	27.6202	38.0379	23.86	105.233	43.1126	42.9959	13.0753	15.0137	24.9019	14.7393	52.3096	18.5585	4.23332	20.3685	17.6071	34.5187	21.2989	32.708	22.02	42.5239	42.2971	24.1068	29.5441	30.4817
0.82_146.0228m/z	146.023	0.819583	2.61884	5.59744	2.59592	6.86678	6.9237	21.484	47.1899	12.3292	0.657355	11.3968	1.58338	7.65918	40.1281	36.4665	0.288353	0	0	2.91576	13.3298	0	0	9.54654	0	0	11.6206	6.90636	0	4.06619	4.78803	16.8685	12.7425	2.00259	5.50879	6.5253
0.82_149.9950m/z	149.995	0.819583	8.07516	15.9308	7.93919	15.5551	8.76815	16.2451	6.99936	23.3248	16.6963	5.64015	12.3718	16.5666	6.99327	29.3377	0	0	0.00990578	23.373	9.07218	7.45844	16.8885	20.3289	7.92308	6.10453	25.018	14.8836	2.86762	15.7498	7.55143	32.2148	27.3938	8.72385	13.2796	19.7516
0.82_153.0307m/z	153.031	0.819583	1.69135	1.77061	2.17344	2.08194	0.532826	4.863	16.4708	10.2705	0.0282377	0.0195106	0.0517564	6.80825	10.4053	15.903	0	0	0	1.99438	3.78229	2.9831	0.00132556	1.04993	0.0701591	0	4.97756	0	0	4.5901	0	5.96796	6.23837	2.56973	2.61253	5.62719
0.82_158.9989m/z	158.999	0.819583	151.828	174.088	140.482	155.953	179.748	205.605	297.781	234.679	107.204	186.213	110.395	190.909	300.958	287.344	60.5261	131.87	65.7773	189.747	174.652	117.315	131.363	168.031	143.516	57.965	190.704	172.982	64.1388	170.676	127.712	292.873	244.109	124.403	168.553	183.744
0.82_161.0272m/z	161.027	0.819583	11.3207	23.0336	9.20465	20.0177	25.4025	54.2865	103.785	31.6656	8.13062	37.0273	4.24781	20.3028	99.4884	101.234	0.508686	3.06674	2.46847	24.6858	35.6332	12.4086	4.32323	20.1566	7.61745	2.48432	25.6615	18.7928	1.98634	15.6372	12.4299	50.4459	38.7981	11.7572	23.7659	23.3829
0.82_176.1043m/z	176.104	0.819583	3.81987	10.4808	3.99705	6.36085	3.55536	10.3515	14.4636	17.5142	2.86047	0	12.0345	10.3731	0	18.4777	2.85026	10.5723	4.39552	1.62276	8.02891	13.1292	5.62821	3.24537	6.55177	6.88331	3.7193	13.1937	0	11.6601	5.87362	16.0833	11.7899	6.67758	8.06827	7.57516
0.82_182.0332m/z	182.033	0.819583	32.679	46.0717	26.7613	42.1172	69.0312	106.418	204.138	78.233	6.37251	76.4018	11.329	41.7458	188.294	199.63	0	17.2339	7.68561	48.7127	83.721	42.4136	28.5702	37.6688	35.0508	0	50.6606	38.6145	7.64602	42.8095	35.8518	97.2228	84.3217	29.1253	48.3301	53.6564
0.82_186.0094m/z	186.009	0.819583	52.8898	16.0074	52.161	32.0236	57.7596	28.3462	36.5408	71.5785	58.3888	35.1016	58.3744	49.1923	24.599	66.1691	28.7019	18.5281	71.1306	19.9923	17.3291	39.8869	74.9594	25.462	33.9535	94.8681	46.8198	58.169	71.5181	38.6378	32.2016	69.2587	55.1127	34.9392	47.0721	51.1203
0.82_193.0344m/z	193.034	0.819583	47.3837	8.77226	31.2302	25.1166	57.1536	40.93	133.93	28.239	2.38507	18.1973	1.26152	41.4574	65.7104	114.191	6.54809	31.3143	17.8038	17.8098	28.4574	30.057	3.01888	28.5363	19.7221	3.29176	43.0824	37.8417	0.0473922	7.92812	7.80097	51.6006	50.1742	6.70329	20.1165	30.3699
0.82_199.0350m/z	199.035	0.819583	10.3348	1.56484	9.83395	12.9446	20.2724	23.0623	101.473	26.3112	8.03638	11.3506	5.27104	14.0847	30.018	61.2148	3.12863	1.97435	0.582766	3.68627	17.5726	10.3524	2.05538	13.0105	0	1.48166	15.7664	11.2506	0.108554	17.0447	4.90664	27.6051	26.0066	7.34993	15.3659	15.3169
0.82_211.0700m/z	211.07	0.819583	93.7644	24.8505	74.2164	45.4823	71.1567	46.4186	97.1501	71.3374	37.2015	25.6436	33.2342	94.7185	47.2214	94.2138	47.4448	72.0681	30.5777	44.7719	51.2987	62.1217	35.0139	57.247	96.49	19.6517	86.2737	81.2096	9.87779	63.4894	35.6256	77.7658	86.5447	35.7141	63.6207	61.7135
0.82_221.0523m/z	221.052	0.819583	4.58672	2.72928	7.40403	2.64341	2.66186	6.26792	170.549	4.34084	1.49736	5.58659	3.2997	7.91948	9.4251	52.2471	2.42462	16.8256	5.20838	2.83234	5.21753	3.78198	2.12646	2.91946	4.74431	1.13423	1.70685	5.50379	0.527297	6.07589	2.77821	35.1505	12.9798	2.47654	2.6277	5.90775
0.82_230.0533m/z	230.053	0.819583	6.41545	8.75634	9.86725	17.2383	26.9786	64.2195	54.0456	34.1783	10.589	16.8152	11.2939	32.3648	45.5777	61.554	1.98516	0.192891	0.0339635	20.0288	19.4966	12.9539	7.62259	19.2124	17.8694	1.16656	55.8446	19.0851	1.22696	30.8038	11.3569	47.5633	36.8956	10.2094	19.1726	21.2604
0.82_234.9089m/z	234.909	0.819583	43.6525	77.9852	56.4113	45.4196	13.1699	13.2113	0	49.4339	127.4	3.34488	134.523	66.0306	0	19.8832	90.4573	21.9621	81.6689	82.3806	8.95279	44.6703	912.298	55.6822	75.0112	203.37	97.0302	73.0148	61.316	64.1866	35.6784	69.3318	69.1378	32.1816	49.5933	55.4577
0.82_261.9467m/z	261.947	0.819583	45.2782	45.4435	70.4387	56.7136	47.4542	39.1001	23.8006	45.9364	88.5603	0	87.1396	60.1107	7.61864	28.6729	139.637	58.9631	90.0533	35.3253	23.4212	38.6475	230.604	37.1501	30.4172	121.998	46.6775	65.1942	78.2692	52.5314	38.5492	60.1664	65.3622	40.687	52.1677	53.9209
0.82_267.8934m/z	267.893	0.819583	0	0	0	0	0	0	0	0	0	0	1.64305	0	0	0	0	0	0	0	0	0	0	0	0	4.42061	1.82309	0	0	0	0	0	2.65709	0	0	0
0.82_269.9675m/z	269.968	0.819583	8.95351	0	5.90216	5.27397	12.2331	0	0.205765	14.0783	12.3355	9.60603	11.326	0	6.87029	11.6	5.0667	0	37.5991	0	0	11.5081	25.9806	3.83954	11.6691	19.1218	7.68011	3.52457	17.5101	6.12655	5.17671	24.905	7.84831	6.18686	6.62737	8.15266
0.82_276.1190m/z	276.119	0.819583	708.545	222.681	488.336	298.143	232.352	220.078	380.314	400.327	112.663	636.088	169.667	671.06	240.098	285.18	803.557	733.956	141.824	316.365	233.265	1300.35	123.71	420.083	1508.42	260.851	1099.21	626.483	140.325	423.77	357.834	518.622	504.273	355.025	425.82	422.874
0.82_281.0697m/z	281.07	0.819583	83.7372	54.2713	64.8518	79.157	131.972	117.408	493.479	130.707	27.3321	96.8157	12.9419	91.543	334.974	561.781	34.4155	67.052	42.9021	79.6764	104.931	83.3784	21.8476	57.8476	60.2161	13.5003	118.27	85.5711	20.9311	59.9962	56.9555	149.357	142.535	52.6622	86.422	92.1748
0.82_283.9952m/z	283.995	0.819583	83.7534	72.6449	97.019	73.4641	93.3036	113.963	205.383	112.144	104.281	44.2422	87.432	93.1278	97.3177	198.469	60.7561	36.7995	116.032	48.3442	65.3956	59.5528	223.568	47.9308	68.6312	165.681	87.0262	90.8876	117.216	80.3562	59.3522	122.927	115.49	58.2531	90.8552	91.7391
0.82_298.0717m/z	298.072	0.819583	28.9823	11.9155	20.6307	3.66681	20.4778	21.6965	121.911	15.429	7.78947	26.5829	1.96286	16.9087	2.77716	34.0669	1.21469	39.5562	23.5937	1.83154	9.64841	19.4046	0	7.90257	14.63	1.48204	5.39926	15.0615	4.17926	24.9926	7.43176	42.9024	14.2591	10.8246	10.7273	9.44987
0.82_311.0257m/z	311.026	0.819583	75.7666	65.2324	92.7182	68.8702	126.196	74.3897	142.733	136.407	74.0131	56.0607	57.6794	85.1133	84.5481	179.66	54.9748	49.5257	67.5804	33.5069	56.6586	48.7221	124.55	36.5119	37.6733	92.7061	58.5174	102.615	95.5988	70.7445	54.0632	124.973	109.119	51.5791	78.6826	76.4261
0.82_330.5122m/z	330.512	0.819583	42.8833	95.5103	43.2377	90.7245	85.1504	129.509	164.954	102.012	50.1606	44.2777	24.8639	89.6742	127.814	210.588	14.4114	10.4546	17.2973	58.7279	82.1396	48.2328	66.9425	57.6293	32.0779	30.3162	78.7939	78.8992	27.0597	44.2053	55.4374	151.873	145.213	35.5347	93.9921	97.4524
0.82_333.0443m/z	333.044	0.819583	95.8184	64.1252	105.264	74.9405	120.086	71.7411	156.263	166.84	76.2055	81.2935	66.922	100.95	93.5559	166.528	30.6059	83.2933	74.877	39.7042	66.7531	58.4225	112.747	60.1888	68.0516	168.608	72.8229	90.1926	100.924	93.9009	60.5825	143.164	139.864	48.476	85.4823	98.2711
0.82_388.0263m/z	388.026	0.819583	68.0706	43.6569	68.8959	67.8522	74.2916	50.1234	152.599	133.905	112.675	59.4013	64.9943	94.2114	59.4264	166.182	89.1124	88.3115	12.917	82.8314	70.6358	77.4026	41.2058	99.0791	79.4914	48.169	87.2219	71.3616	27.2458	74.962	48.1552	118.72	116.648	49.44	72.397	76.4682
0.82_405.0143m/z	405.014	0.819583	65.7821	29.0254	49.7579	42.253	35.4788	21.6138	68.8712	75.1405	20.2771	24.0621	13.8697	59.1654	20.2065	80.5123	14.5282	62.0323	13.7678	21.2252	13.1714	19.1613	18.779	19.7032	35.9406	5.75366	26.735	32.841	3.11488	52.5275	30.2896	77.9392	57.9113	25.4428	42.9511	36.6017
0.82_409.0050m/z	409.005	0.819583	41.828	55.5425	45.3648	49.24	78.147	41.1643	86.3015	89.7532	44.0382	38.1623	33.3476	54.3102	62.9653	113.779	27.1118	26.1672	36.7848	17.4916	33.2179	26.3933	68.5915	13.9318	24.0808	47.3745	35.1062	50.3668	36.3447	47.5294	35.254	92.8751	76.675	30.9424	58.1508	52.5933
0.82_435.0566m/z	435.057	0.819583	200.248	235.043	183.374	166.509	423.389	240.681	813.372	359.114	100.414	444.903	111.699	229.773	934.288	502.414	80.4401	214.177	101.819	135.831	268.609	119.065	140.976	128.057	139.995	76.6735	148.322	184.1	98.2058	228.37	147.02	373.157	327.26	141.54	248.761	232.783
0.82_443.0173m/z	443.017	0.819583	31.4056	41.601	34.3116	36.6643	59.2631	36.5541	89.9041	62.8585	22.4838	43.3374	17.1383	39.7919	56.1837	112.377	6.21635	27.8378	14.7424	19.7815	35.0723	14.699	30.9574	30.742	23.0341	3.85863	31.611	26.7327	11.7867	48.8512	23.774	75.7797	75.1394	15.6338	37.0441	44.7592
0.82_488.5103m/z	488.51	0.819583	5.04526	10.7189	6.02153	9.25092	17.2185	15.001	38.4201	20.2445	4.25276	5.71091	1.10081	11.7095	14.5647	31.9596	0	0	5.10484	7.22353	15.7823	0	7.51817	11.3873	6.17632	3.25226	9.63519	6.83134	2.96825	3.54335	8.9986	38.8561	22.8243	4.56056	12.9992	17.3501
0.82_497.0563m/z	497.056	0.819583	376.926	1020.18	250.486	369.93	550.918	579.183	689.273	892.642	117.079	887.307	130.129	515.399	647.347	1300.14	54.6954	256.33	86.99	324.453	424.47	188.078	124.933	214.266	267.266	87.9642	328.478	357.306	73.8341	495.624	303.42	820.942	762.417	265.82	503.597	519.796
0.82_837.9880m/z	837.988	0.819583	0	0	6.80014	9.35089	34.0297	7.96771	96.6719	67.0753	25.5172	0	15.168	58.005	7.33929	99.297	2.18561	0	90.3965	4.16782	7.41879	5.61328	23.8619	7.68854	15	6.34787	16.7597	41.0207	0	21.084	3.30557	115.33	69.3072	0	32.6835	44.8874
0.82_874.9936m/z	874.994	0.819583	0	0	0	5.84387	14.1855	2.40686	40.0482	46.3528	9.76675	0	6.53433	15.4164	2.4776	40.5427	0	0	51.6929	2.56979	0	0	8.15369	0	0	1.71078	4.6561	13.4114	0	14.5937	0	53.6779	27.3672	0	3.15439	10.8374
0.84_235.1705m/z	235.171	0.836717	6.11476	3.05263	0	0	3.66376	0	0	7.24707	1.57695	0	1.69398	3.25362	0	2.02509	0	0	3.34281	2.74918	0	2.1888	0	0	0	3.98122	0	0	0	3.83086	0	4.12517	2.8015	0	2.52621	0
0.84_322.9946m/z	322.995	0.836717	86.7183	16.7421	96.9342	90.4054	57.9157	74.3306	63.0144	65.2731	289.508	18.7344	334.18	121.816	58.7926	153.842	65.7112	82.4614	39.2354	88.3589	50.42	19.1401	159.972	59.2402	86.2198	216.268	74.9546	81.504	210.154	293.193	87.7827	135.791	159.433	84.8417	123.876	127.369
0.87_211.0396m/z	211.04	0.871	224.033	3.89748	150.9	60.4862	204.544	50.3897	109.747	89.45	0	4.62766	0	153.835	57.5361	44.205	52.7694	108.405	111.749	0	3.66583	62.3278	10.0657	6.48e-06	72.9228	8.41737	72.1502	106.03	18.3599	11.6589	28.2525	97.588	83.2538	21.2074	54.9686	54.1479
0.87_340.0810m/z	340.081	0.871	1300.52	57.5694	853.504	331.823	1243.89	293.292	539.263	457.534	58.7622	16.1152	16.4138	869.15	301.567	163.622	287.949	671.787	637.086	18.8162	47.6472	343.144	27.4725	16.4138	364.749	49.18	397.542	611.672	113.216	110.072	163.023	505.625	450.928	119.255	345.065	301.513
0.89_174.1132m/z	174.113	0.88815	5.14643	0	3.77645	0.984977	4.70231	3.86094	3.66316	5.17724	9.42043	0.925452	7.87891	0.923161	1.47258	12.0943	3.9424	2.53889	7.93636	2.18578	2.41383	3.94666	13.8519	6.08738	9.55769	13.3816	1.27205	4.1256	1.08313	5.83892	1.42435	9.41979	17.3464	1.49881	10.9914	6.67968
0.91_144.1017m/z	144.102	0.9053	1219.79	550.163	2178.52	227.539	44.1148	5.26068	93.8596	60.7457	58.8279	24.6155	17.7369	197.582	315.067	217.229	931.874	32.32	51.5014	26.7513	58.3543	38.1321	712.28	77.2079	1394.78	356.461	71.9071	78.8166	49.6087	46.4296	235.451	272.213	294.103	246.945	275.228	254.423
0.91_156.0746m/z	156.075	0.9053	61.1993	6.97855	53.6754	29.8917	38.7643	8.89171	7.5836	44.7319	33.8806	16.3277	27.9703	50.049	20.7649	13.6944	52.9578	73.4369	59.8522	50.1192	15.1773	58.7503	39.8335	49.8896	76.771	36.9369	58.9737	38.9791	33.7115	33.7583	26.3989	43.018	39.0843	26.9416	46.0916	40.6037
0.91_249.0288m/z	249.029	0.9053	557.463	338.09	701.815	64.4379	345.192	22.6105	33.7867	134.204	79.0257	235.068	19.7129	477.439	92.3446	33.6083	267.822	35.6605	46.2727	18.1043	10.3701	0.866241	0	14.4596	82.0708	74.8998	73.6234	32.3849	113.852	0.133904	88.4873	147.743	147.252	89.1507	110.075	120.227
0.91_265.9753m/z	265.975	0.9053	307.888	151.102	323.713	160.82	235.265	57.2308	114.039	232.206	140.433	118.642	136.75	313.761	86.0464	196.175	220.25	194.462	148.396	80.6157	40.8396	83.7454	217.093	105.954	152.224	121.522	149.025	137.678	173.039	124.554	116.604	211.043	227.706	111.645	168.342	159.711
0.92_131.9339m/z	131.934	0.922433	65.9927	59.3213	61.8756	66.4958	78.9542	47.068	71.6653	96.0256	58.0252	62.2245	61.7672	69.5716	64.5724	75.6247	50.5277	57.3703	56.29	41.3708	54.2892	34.5389	74.9298	44.0807	45.8463	57.3224	50.6301	72.5881	64.4162	49.0954	44.6263	87.7058	82.5296	45.4506	64.1759	59.917
0.92_193.9956m/z	193.996	0.922433	95.441	39.3344	56.7427	35.8968	41.4436	20.3271	33.6337	74.0685	61.5298	28.7803	60.1674	62.1633	17.7538	92.7098	48.1367	67.9807	39.4199	47.7854	28.5993	47.8471	87.1126	61.3434	66.3132	55.3233	52.3776	36.9712	52.142	52.65	38.0892	48.5065	56.0872	40.5356	55.1954	53.9523
0.92_219.9703m/z	219.97	0.922433	110.379	56.1292	107.197	56.6564	80.4973	16.1595	55.5307	117.416	49.9028	25.1242	69.6686	88.656	26.6936	114.291	47.4105	108.792	102.264	60.4028	14.542	38.0092	183.662	45.5445	77.9849	73.6578	57.6706	55.8555	83.7691	124.801	35.778	136.842	119.238	35.6949	72.5641	73.3024
0.92_227.0781m/z	227.078	0.922433	34.2139	0	44.9107	14.7866	11.009	1.62652	1.86929	13.1527	10.687	7.13146	12.5144	32.0283	0	0.441982	31.3124	41.1777	48.6804	17.6632	0	37.8075	31.5268	19.5093	26.532	19.0623	31.4566	14.5594	25.9577	12.2454	17.0522	11.6741	6.94543	16.4154	12.2504	15.4312
0.92_240.9682m/z	240.968	0.922433	176.653	90.4303	166.133	95.4509	119.016	52.353	92.3704	157.395	84.5392	71.1854	113.588	136.001	46.3177	162.692	90.4812	208.405	135.997	81.5427	34.3478	106.204	248.259	90.6362	122.344	97.3796	82.1154	72.5017	104.112	166.878	53.5376	138.608	147.762	71.3651	89.9479	104.923
0.92_246.1089m/z	246.109	0.922433	1180.93	225.113	1158.45	658.041	409.464	183.339	590.92	950.193	230.912	294.668	352.411	744.98	429.145	902.12	1097.22	1682.95	1046.61	502.656	481.472	1090.69	772.205	566.608	1683.97	523.739	985.078	967.196	1039.44	752.039	606.215	737.011	752.568	624.26	692.788	670.599
0.94_139.4693m/z	139.469	0.939583	61.4475	33.7263	63.9406	37.2458	79.6383	30.336	72.1764	69.6866	29.4407	47.7641	38.6073	62.3807	49.2857	66.3145	14.5081	52.4928	49.5506	50.525	30.5961	37.365	63.4071	32.7574	28.4298	46.9601	47.8756	47.1405	27.0442	46.9119	14.596	69.5141	70.3492	12.1967	46.9239	48.8215
0.94_145.9805m/z	145.98	0.939583	12.6566	1.59968	6.61809	7.56252	17.3025	0	6.89273	12.8508	0	0	7.99472	4.50331	0	22.7586	3.05296	17.9524	6.0363	8.14017	1.12061	9.88459	16.1701	11.5768	4.47324	7.12933	2.63936	7.92564	1.58724	4.40167	1.36642	10.2027	6.76924	1.37329	6.18232	7.25607
0.94_161.4678m/z	161.468	0.939583	70.2392	29.5615	87.1166	60.2566	37.7082	6.06161	51.9759	64.834	48.2668	10.5518	57.6576	70.3028	13.3819	65.0196	28.7402	76.5962	52.0735	34.1535	22.632	32.7473	153.226	34.8405	39.225	53.0622	33.2179	43.0987	49.5946	95.0064	24.5204	64.394	65.8318	22.927	46.0712	34.3094
0.94_165.9888m/z	165.989	0.939583	24.5146	2.25079	25.7215	10.5776	25.0067	3.10599	22.0783	25.9208	10.7562	9.45061	11.7551	19.8998	11.8773	36.5138	14.8227	30.4371	27.3208	24.4505	2.8241	33.2069	29.0745	29.2972	26.6783	18.8154	15.6654	11.2139	12.1247	13.682	6.44135	25.5555	31.7125	12.3081	17.4091	13.6348
0.94_190.9876m/z	190.988	0.939583	107.327	49.1866	99.2559	82.4803	90.6756	33.43	97.6502	115.729	75.2114	63.7213	88.2259	90.6136	39.004	143.495	64.5494	136.543	77.3684	105.947	75.5624	127.892	143.156	129.267	107.972	70.8692	90.7983	81.9436	62.8443	75.4022	65.5074	102.239	114.445	68.7342	90.754	96.9005
0.94_199.9679m/z	199.968	0.939583	53.7838	19.6977	51.2214	32.3351	44.1349	21.8866	43.542	51.5983	42.6945	14.5055	43.0755	40.9054	13.0982	52.5365	16.2056	40.3069	41.4218	26.0756	21.0031	17.2615	71.283	21.5926	20.5586	31.6155	22.0661	24.8478	35.0836	52.9966	15.435	42.8518	41.1302	10.7336	33.1642	31.7003
0.94_205.4354m/z	205.435	0.939583	32.5077	28.7934	32.4832	26.5553	39.7182	15.8999	39.3119	50.5521	28.2015	24.0258	44.1715	37.7099	17.1737	47.3126	22.9669	33.5681	18.8751	31.0845	25.723	31.5336	61.2276	30.499	33.1425	32.5494	36.6182	28.464	25.2907	37.3716	23.8511	38.8455	48.3175	19.6436	32.3575	31.0076
0.94_212.9453m/z	212.945	0.939583	39.1652	28.8769	55.8761	40.8801	46.4106	14.4719	48.0791	66.3183	30.7316	26.4181	41.8027	41.3869	19.1616	81.1971	27.6204	68.1217	34.5424	39.8336	31.2353	40.2444	93.3733	40.2908	30.2209	38.788	35.0958	38.9167	35.6288	51.2278	38.0728	47.1668	59.3763	22.127	44.1482	41.6371
0.94_226.9533m/z	226.953	0.939583	61.3318	28.5016	42.0917	37.3572	61.8057	15.1744	66.0519	79.6231	46.4678	26.9606	52.8701	49.8615	21.5049	85.3167	39.2865	53.421	77.8303	49.5871	22.2868	50.4699	91.8903	63.2812	48.8727	36.0684	44.4188	26.4365	28.0741	34.2368	18.0593	72.2879	79.7665	26.1094	41.9654	40.75
0.94_232.4575m/z	232.457	0.939583	16.3209	5.59886	18.4704	12.8778	20.4555	2.85002	11.1891	25.4246	14.058	7.44491	11.1876	19.9928	3.1749	23.4997	15.0112	18.1299	14.5466	12.6447	3.54612	12.0776	28.0439	13.9615	12.1809	13.3146	15.7013	12.2499	9.7602	6.74258	8.11252	20.2166	17.082	4.36684	21.0752	14.0489
0.94_242.9515m/z	242.952	0.939583	153.899	75.4581	152.897	125.466	135.003	33.4516	158.504	201.449	102.777	94.0423	163.366	123.524	5.98278	205.009	162.363	307.005	125.917	175.312	96.9251	238.387	282.692	199.462	212.264	119.858	169.716	124.592	86.1856	133.656	120.615	172.17	183.002	116.897	157.497	147.627
0.94_245.4575m/z	245.458	0.939583	24.6543	5.27225	18.6724	6.07137	6.18689	4.53561	10.3168	24.6865	13.0773	0.382125	10.5331	26.9617	0	40.3908	13.6753	33.9626	21.8881	22.5726	0	19.61	38.4211	19.1046	18.1896	15.5807	6.95029	8.03203	9.72784	24.3671	0	33.1071	29.2525	4.14548	12.4407	12.4205
0.94_256.9447m/z	256.945	0.939583	46.7609	23.8713	47.124	30.2929	51.3942	12.5196	33.6678	51.8272	35.8431	19.7042	30.8096	36.2028	44.4631	61.4292	13.8879	53.1268	15.4239	27.3422	15.7857	24.8983	69.3787	26.2936	33.8496	23.3946	24.4142	11.7222	27.2113	43.0512	14.316	48.8807	56.2318	11.2407	22.0129	23.8297
0.94_272.9503m/z	272.95	0.939583	245.653	165.067	261.57	163.155	258.087	119.419	280.452	267.563	146.789	126.6	172.66	241.119	138.847	319.795	166.968	323.396	200.791	160.435	118.405	186.377	250.63	147.845	200.984	163.517	200.425	190.827	159.443	232.672	150.151	297.728	305.598	132.841	221.695	221.07
0.94_286.4060m/z	286.406	0.939583	19.3201	1.60747	21.2911	14.4337	21.1155	15.4154	43.5289	30.0051	25.5746	14.3288	36.3049	21.1524	5.29988	45.8913	28.6478	18.0033	39.9551	42.8144	12.8848	34.3399	58.4752	34.3365	33.5853	51.5043	45.1284	16.9285	26.8309	36.7946	22.7623	47.9156	39.9229	28.9261	33.8831	36.9203
0.94_293.9457m/z	293.946	0.939583	381.725	149.899	410.709	228.782	317.891	148.789	238.546	332.68	227.244	139.307	233.757	339.093	175.381	313.186	191.715	444.714	278.488	196.5	130.04	187.76	438.66	174.274	232.194	185.156	216.801	228.358	235.436	407.906	157.844	344.827	357.814	158.858	246.3	259.828
0.94_305.9258m/z	305.926	0.939583	44.7553	22.8	36.8653	28.8265	39.4309	22.6861	34.0517	50.0207	41.4847	18.0504	41.482	45.6195	11.7126	49.1439	22.5958	53.8029	26.8368	23.9839	16.5788	17.9639	82.572	19.7521	30.195	28.9493	20.012	25.0172	28.4744	65.1037	11.5858	44.976	50.7746	10.8081	34.832	33.6864
0.94_307.9132m/z	307.913	0.939583	313.058	261.149	336.239	265.79	411.986	249.718	422.787	430.112	259.765	257.014	292.055	363.476	292.413	424.94	219.845	379.951	314.508	230.034	214.148	220.559	386.964	228.996	276.913	299.232	295.202	294.666	257.858	372.414	222.309	433.511	456.406	206.144	329.777	314.269
0.94_309.9252m/z	309.925	0.939583	158.122	112.992	150.875	110.68	142.54	69.2702	136.123	180.517	98.5581	89.4569	109.656	153.338	73.2747	143.5	70.3352	172.113	92.491	67.5647	60.4444	79.543	161.567	56.096	126.065	81.7029	77.0096	111.212	92.5668	160.641	81.1714	164.282	182.058	71.7146	142.017	120.01
0.94_311.9215m/z	311.922	0.939583	48.6487	18.1957	53.8368	39.4239	57.2222	18.0497	50.2267	50.9262	44.906	23.2423	47.1864	45.839	18.5784	76.0653	29.1889	63.6859	35.1023	25.2614	11.2828	22.2553	83.884	25.1007	37.7379	29.2453	29.5126	25.0082	31.0582	72.4771	24.0205	52.3158	66.9254	24.72	47.6155	45.8153
0.94_316.9419m/z	316.942	0.939583	308.364	205.166	321.174	207.098	287.219	170.665	236.305	274.008	167.657	171.216	182.07	297.256	177.902	287.165	154.676	356.597	222.148	134.521	134.977	125.489	274.739	139.029	219.441	117.793	191.431	230.018	168.662	295.615	176.273	324.525	316.239	147.303	243.271	216.937
0.94_342.9308m/z	342.931	0.939583	246.239	93.4564	264.492	134.676	188.583	90.0339	135.422	211.41	97.0817	95.7364	113.805	229.493	86.2547	163.909	47.8259	279.93	163.572	86.2704	49.7919	84.1977	202.169	47.1906	128.368	69.2093	101.46	124.887	83.061	222.801	60.2418	184.769	196.831	77.4576	110.82	136.299
0.94_345.9238m/z	345.924	0.939583	217.014	110.624	232.758	127.176	143.78	91.4018	106.07	169.108	119.003	78.6429	130.844	175.775	57.7101	148.856	47.0827	241.365	53.4332	52.3326	63.1781	28.7852	271.333	30.0283	111.91	73.838	67.3365	112.862	126.746	256.411	94.2769	168.051	188.185	93.9384	125.477	123.21
0.96_152.4642m/z	152.464	0.956717	30.6343	26.3489	37.0856	46.0177	42.9681	15.2896	12.4226	73.487	28.7026	11.6797	36.0441	49.6107	13.36	45.5617	25.3314	25.2606	25.329	15.5656	13.3625	4.14171	66.5364	16.0112	20.3915	31.7591	18.3434	37.8582	41.6221	31.4076	16.5559	49.769	57.0442	19.794	33.2114	28.5156
0.96_191.9651m/z	191.965	0.956717	363.775	189.606	384.002	239.402	278.884	132.49	299.291	358.217	415.073	148.784	298.883	346.863	173.949	415.816	393.086	484.836	369.58	359.517	154.919	366.028	572.032	412.221	292.156	293.424	312.309	273.781	250.805	343.631	227.3	345.094	392.265	234.574	319.456	311.905
0.96_202.0829m/z	202.083	0.956717	64.3165	24.1765	69.4726	39.1719	20.2897	2.96613	12.4771	41.4672	35.5322	38.0825	55.2751	29.5039	12.1207	45.5468	98.6836	70.4806	311.434	63.0082	10.59	94.4651	252.589	63.9593	168.553	131.27	108.373	32.8828	79.4345	27.5843	53.8248	65.4525	67.5291	55.6914	66.2513	59.6712
0.96_210.9591m/z	210.959	0.956717	141.717	25.9517	144.401	64.8215	127.007	28.4029	77.794	94.0812	72.2762	25.0109	74.616	122.589	44.5053	89.546	54.8357	101.385	129.237	52.5514	10.428	78.0244	170.509	44.2344	73.2735	56.8806	57.2997	74.2649	79.0041	136.548	32.7671	120.001	108.491	33.5505	63.121	65.2916
0.96_217.4429m/z	217.443	0.956717	82.2225	48.8052	80.8481	59.151	106.054	40.276	82.6996	100.094	78.6305	28.8665	71.1349	72.205	57.0457	100.452	22.5141	81.4955	62.2398	53.7934	44.7171	47.5092	112.284	54.7354	43.0144	47.6384	47.1601	78.2962	67.3207	98.2367	43.6441	104.182	100.486	44.0298	75.174	72.446
0.96_223.9670m/z	223.967	0.956717	157.257	67.6701	151.065	103.284	140.87	36.0618	115.404	160.571	121.663	58.5751	112.385	143.364	54.6578	160.018	108.318	167.977	171.79	96.8767	51.7516	104.934	197.417	108.649	109.824	103.875	96.7655	102.319	86.9111	139.634	83.9228	179.592	166.751	68.7996	120.941	125.049
0.96_262.9185m/z	262.918	0.956717	31.1335	14.2858	46.2333	24.4968	30.0242	20.3516	34.8372	43.9916	28.1304	15.6935	35.1496	43.1407	22.4983	27.9318	19.0407	33.2804	28.5839	28.5133	21.3464	20.0054	65.6176	20.0946	31.5765	20.8137	13.5415	27.3163	24.0683	29.9077	8.7524	42.6992	38.7592	8.6853	18.5445	22.0265
0.96_276.4484m/z	276.448	0.956717	19.1733	2.41203	8.19731	4.92288	16.9506	1.70198	1.8503	5.1242	12.1859	0	2.78191	6.32172	2.16443	8.36659	0	11.4952	4.05206	0.948914	0	1.84903	17.0948	0	7.59709	0	3.30161	3.50322	3.82016	14.2234	0	3.83243	10.9995	1.87227	5.13342	4.14694
0.96_279.9153m/z	279.915	0.956717	41.7429	45.4281	48.0444	47.3522	90.0108	40.1835	78.7861	84.9689	55.7755	41.8372	47.2903	59.4076	39.9419	74.0015	26.753	58.5545	45.1192	30.9038	39.1987	20.8364	80.5794	23.3287	31.5113	51.7682	39.2908	48.503	40.9043	77.6796	33.434	77.6589	86.4429	27.9489	59.2502	55.191
0.96_325.9251m/z	325.925	0.956717	95.9948	39.9614	87.637	59.0793	93.5699	31.4465	78.5452	87.8879	37.4713	38.644	56.6873	99.8903	30.0149	109.417	65.8229	123.331	85.2945	72.6462	15.2759	77.0478	108.225	81.3215	99.5971	51.5512	73.5679	51.4556	51.5458	109.324	41.491	87.9041	115.006	50.6155	79.6091	67.7324
0.96_356.9247m/z	356.925	0.956717	41.4256	24.5727	56.1484	14.1289	37.6388	22.8596	34.0272	45.7306	13.3768	9.34659	28.5327	47.8188	4.03249	41.6389	18.9828	47.7932	8.43454	15.4557	10.3954	10.3925	54.1114	15.8984	22.0806	3.71815	9.26678	20.3157	13.1062	50.188	10.041	45.3358	32.5244	12.5525	26.0897	24.7289
0.96_360.8908m/z	360.891	0.956717	90.9348	32.2316	83.2576	58.5713	49.5907	19.7747	40.7043	75.828	52.1748	18.6733	57.4825	74.3838	18.0679	74.7568	25.1975	84.97	31.023	27.235	20.2922	21.4173	111.5	27.5387	51.4199	42.9827	36.6896	57.8285	48.5832	89.5223	31.3905	62.1123	79.5403	36.584	54.996	61.3189
0.96_438.1744m/z	438.174	0.956717	32.1306	5.16635	17.0868	49.3156	0	39.6536	25.9751	8.03027	0	37.2238	0	40.6989	29.8716	30.8344	0	167.452	15.7684	0	53.9052	99.5954	0	5.8687	68.7459	0	8.58584	69.9498	0	8.23154	25.4841	26.1506	24.9485	22.1999	24.0341	27.3739
0.97_108.4509m/z	108.451	0.973867	162.954	174.711	159.405	152.669	234.967	147.465	273.954	232.621	132.527	171.84	160.169	167.415	167.589	194.835	123.241	147.061	145.027	127.028	160.351	122.036	131.7	116.185	124.789	167.447	161.733	174.286	129.62	150.136	127.342	224.896	216.472	121.049	171.157	170.826
0.97_137.9702m/z	137.97	0.973867	66.9926	57.7627	60.5622	55.9882	90.081	45.2896	91.6951	85.493	55.2343	53.0707	57.2697	60.6389	61.4211	87.2773	38.2899	60.9441	55.3177	52.4156	48.3297	48.1845	67.7232	51.0926	53.6312	57.7613	59.4747	54.2821	44.5221	63.4447	37.9333	80.0266	80.0885	37.1509	64.6986	65.3711
0.97_179.9508m/z	179.951	0.973867	361.181	186.221	394.296	235.089	220.766	105.809	202.082	346.605	328.955	168.5	335.236	370.693	132.265	242.688	148.841	349.149	207.485	162.611	134.254	110.14	577.938	146.738	158.587	235.415	146.66	267.241	352.181	525.739	191.198	333.648	330.687	203.995	286.83	261.809
0.97_208.9592m/z	208.959	0.973867	158.028	73.4548	158.918	150.736	147.228	76.6272	99.929	174.929	187.416	67.0161	185.479	154.99	92.4171	207.723	116.519	175.447	131.62	109.66	73.0679	71.5241	230.04	109.429	139.892	165.542	107.122	122.128	187.681	216.066	103.666	193.801	203.994	99.1892	165.484	153.013
0.97_230.1194m/z	230.119	0.973867	64.6472	84.9382	51.1138	44.3396	51.7098	42.168	71.6353	57.0929	26.3558	10.07	30.4527	65.9528	140.206	26.5098	10.1113	102.183	26.9475	27.0395	39.1867	44.0318	17.2254	23.4115	47.4758	31.4721	27.9612	31.0606	21.6976	96.7876	34.9925	48.2767	50.3054	35.6958	49.0222	43.9856
0.97_239.9602m/z	239.96	0.973867	132.225	88.517	136.913	93.5665	102.447	96.8903	100.622	131.661	84.3846	64.4872	83.1288	113.632	61.9284	117.567	57.0557	123.091	61.4915	50.9354	64.9623	58.9749	127.774	46.5779	88.2952	60.5543	78.4381	88.0265	89.772	124.954	69.2524	124.271	127.939	68.6407	92.5006	102.545
0.97_250.8933m/z	250.893	0.973867	28.3665	21.5248	24.9205	25.2819	36.6103	19.1659	28.3424	39.2818	34.7597	21.8214	33.2704	32.0538	25.5123	27.309	23.0975	27.0482	31.1452	24.053	22.4134	22.3021	30.3609	17.5083	20.0561	25.5211	23.252	18.0968	18.7134	29.081	18.3475	35.1889	30.0189	14.476	28.1459	29.17
0.97_261.1190m/z	261.119	0.973867	50.8902	25.9133	53.2284	5.50844	13.2586	7.38004	26.8535	43.082	17.8154	6.1912	7.8577	44.5416	8.39172	24.4861	18.4016	100.147	11.9757	11.7456	12.3326	37.5002	35.9222	23.5029	64.2366	10.4506	27.5683	17.5976	15.7834	43.053	15.1684	42.8479	31.3166	18.8964	36.5783	31.3095
0.97_426.9014m/z	426.901	0.973867	41.8353	16.3994	39.1992	29.3429	36.0484	16.2643	13.2772	42.0912	4.61487	2.1081	24.5939	40.9105	13.0524	27.3376	13.4459	56.2486	20.96	7.57368	11.3386	16.3171	48.9223	12.7899	29.2517	7.71815	21.0868	21.2471	17.6884	55.1267	18.6716	27.7178	35.5423	11.1854	21.8107	28.4636
0.99_138.0571m/z	138.057	0.991	24.5374	15.3771	46.3124	21.7815	44.2398	9.56774	21.2935	30.5108	12.907	44.9889	1.33262	17.191	28.6413	40.3202	30.9382	40.5699	46.196	11.1027	8.11789	19.3578	36.0844	13.4602	44.9579	21.2201	15.5238	32.0751	55.9676	17.3221	19.8158	37.4074	37.8902	21.7546	31.3102	25.5981
0.99_156.5279m/z	156.528	0.991	47.2465	8.8508	47.0513	25.953	56.9004	20.9682	30.9715	38.6005	30.9494	23.6187	12.5829	41.3728	21.015	32.813	42.5137	33.9264	77.068	10.799	6.92252	43.4064	19.5606	12.1695	43.381	25.6745	46.1822	36.3402	23.8959	11.4872	27.8623	39.5934	30.7862	27.0653	35.215	34.1111
0.99_174.6508m/z	174.651	0.991	205.876	236.111	219.715	189.917	175.652	232.335	126.329	189.106	126.87	120.313	146.578	257.32	96.6297	160.616	113.49	224.084	37.6169	57.9516	150.448	71.4873	120.067	85.7577	163.853	68.1048	105.911	170.669	149.533	218.25	166.235	203.567	207.848	166.25	201.69	194.683
0.99_182.4363m/z	182.436	0.991	3.15608	17.2529	7.78882	1.60057	26.1309	9.03174	47.0771	22.7933	3.97598	14.9629	8.30124	9.42638	19.9234	26.693	0	0	3.13146	3.87395	4.33731	0	0	0	0	9.03018	9.58994	9.38589	5.82792	3.16567	4.93906	19.9763	23.3587	0	5.503	0
0.99_203.1144m/z	203.114	0.991	220.673	29.7437	228.591	131.596	168.087	65.7149	121.442	187.789	138.577	63.8449	126.609	212.212	50.5088	102.48	287.939	322.307	298.293	188.128	77.8575	358.984	295.212	199.487	307.129	184.74	247.204	154.721	170.677	155.631	153.16	166.783	186.558	146.019	186.742	176.876
0.99_221.9794m/z	221.979	0.991	48.8901	18.0724	60.7474	18.0492	44.7753	9.61697	36.3242	40.6416	41.3686	8.49911	22.3504	41.4774	9.59326	48.7109	46.1792	65.656	86.9505	56.1193	17.8236	63.5238	53.1279	51.2022	61.2255	37.6311	46.0635	38.3812	30.3615	43.138	29.6864	45.9718	49.8616	30.7889	36.8165	43.5321
0.99_274.1000m/z	274.1	0.991	179.834	30.1238	198.236	102.467	121.319	34.4387	104.554	132.317	91.9723	50.6768	72.878	155.23	42.3018	158.867	157.213	253.6	225.588	62.0267	50.8026	139.523	150.031	80.728	163.227	88.5799	134.918	123.068	83.1926	97.3823	87.2293	130.57	134.205	89.2964	116.308	107.246
0.99_281.9663m/z	281.966	0.991	264.593	142.793	259.558	178.678	214.703	127.703	184.466	217.506	103.353	127.594	116.649	202.756	97.986	213.724	108.907	299.166	130.103	71.3577	89.7229	89.4647	173.078	72.0789	188.521	62.5601	119.542	166.07	137.032	263.941	127.692	223.193	201.125	123.02	160.73	168.676
0.99_290.4754m/z	290.475	0.991	186.461	102.798	187.556	119.43	133.195	77.1582	106.141	169.912	97.8168	77.4525	101.621	175.004	53.6366	112.589	74.3779	254.509	87.5396	69.1782	68.9251	69.7817	139.256	55.427	172.423	60.1986	91.2842	107.214	89.2632	181.983	100.381	144.736	147.253	106.169	130.656	137.473
0.99_301.4533m/z	301.453	0.991	168.304	129.77	153.197	100.456	144.233	83.5244	90.1202	178.766	67.7805	63.0795	87.5484	152.39	41.1792	131.807	76.6958	218.067	81.1092	45.8759	53.9586	54.6274	134.995	29.4493	134.587	51.7004	83.1503	107.739	85.2902	158.588	80.5022	167.215	173.742	73.6349	116.002	130.905
0.99_315.9561m/z	315.956	0.991	114.355	46.6837	111.098	67.3992	84.8446	48.9107	64.9474	80.8983	53.0175	35.0504	50.9811	83.5225	30.0999	83.4143	40.3988	132.505	52.5276	41.2105	32.4767	23.7891	72.3201	28.3994	89.4762	26.5467	52.8062	53.3614	53.0189	101.499	46.6461	85.1355	84.7883	51.3993	59.6959	73.7015
0.99_320.9400m/z	320.94	0.991	165.588	38.0125	162.647	63.6107	96.4425	37.375	63.0213	106.703	45.5455	47.6351	59.5348	102.225	33.1104	95.4575	55.4784	205.009	94.4384	36.5966	31.2488	54.996	137.891	43.9501	109.67	35.3582	53.7856	60.1157	52.4305	127.674	55.0668	127.633	119.904	58.8615	69.4764	81.8664
0.99_322.9326m/z	322.933	0.991	704.054	369.581	653.782	433.147	612.731	613.042	498.914	556.677	352.841	356.313	390.276	599.248	495.29	465.046	227.248	679.87	232.605	169.876	280.293	155.865	680.654	146.742	339.564	254.816	281.154	416.241	375.555	784.964	348.509	528.836	547.058	342.707	449.429	463.23
0.99_337.9449m/z	337.945	0.991	208.018	115.801	209.918	127.139	158.594	98.3174	140.435	194.24	90.0118	91.9243	106.807	172.77	62.9057	140.268	88.4982	235.091	98.8631	66.9498	60.4474	80.1965	190.391	75.219	138.098	77.901	92.0329	116.11	105.884	197.56	96.6457	197.229	224.402	96.5899	138.646	148.259
0.99_343.9327m/z	343.933	0.991	104.975	57.9747	115.006	63.9294	109.755	59.4734	71.3362	85.2194	41.3521	40.5416	52.2921	77.4171	54.7104	57.856	20.0913	130.064	43.7717	22.0935	29.5712	26.4103	108.451	26.291	66.0352	22.1134	33.0332	70.3882	57.9301	109.616	44.9958	78.934	101.948	51.2507	71.62	72.5813
0.99_355.2801m/z	355.28	0.991	41.1859	22.8032	38.0472	17.508	16.1608	47.3435	0	0	0	6.68275	0	32.4915	2.83626	2.24042	0	36.8747	0	0	7.05927	0	0	0	0	0	0	11.7051	0	23.4026	8.84668	2.90063	4.74876	14.8668	5.06483	8.03275
0.99_361.9371m/z	361.937	0.991	105.32	13.0322	100.486	112.754	71.0254	47.4915	46.4931	78.3268	24.7684	20.7487	50.4002	109.489	24.2888	74.0025	25.7203	159.292	92.7512	28.8636	12.954	19.2366	84.2163	19.3395	70.4294	31.0964	34.4518	40.594	43.6256	99.0811	42.7801	61.1387	92.327	28.0646	57.9411	62.494
0.99_365.9229m/z	365.923	0.991	104.417	21.4637	118.257	36.4969	56.8468	30.2977	35.4142	53.279	36.7548	12.3849	52.4067	87.3058	27.1141	53.4746	19.4712	95.4581	30.4628	18.0612	16.8436	24.3675	118.386	27.7121	40.7026	22.8387	31.855	40.8281	46.7557	131	38.7148	49.1298	70.6839	19.2117	68.6368	37.9686
0.99_378.9502m/z	378.95	0.991	894.353	372.486	827.655	568.128	544.729	357.52	376.825	642.657	535.471	222.403	574.223	772.175	315.15	628.004	376.694	1029.94	560.653	290.65	206.233	308.133	728.177	331.194	669.043	419.787	422.621	444.863	569.158	922.835	382.737	747.865	738.074	447.189	592.075	559.729
0.99_389.9214m/z	389.921	0.991	119.346	63.3822	99.029	50.7899	77.0462	36.0376	47.9585	90.6943	38.1595	26.1387	45.117	97.708	40.1301	77.3088	29.0588	121.738	69.4001	28.0328	21.7491	32.471	94.3266	30.4364	57.6065	21.5173	56.4508	54.798	45.8851	106.959	39.006	81.6939	98.3972	40.9055	64.5017	57.3813
0.99_392.9231m/z	392.923	0.991	156.358	42.5318	171.49	81.7311	61.9838	39.5257	30.0702	85.261	60.6626	16.7782	68.7528	118.722	29.5502	73.4529	26.8118	167.209	39.6288	17.0555	24.3233	24.0757	157.637	20.6344	46.4973	24.5918	18.0735	57.5492	85.3607	177.726	44.9613	91.1341	95.7307	54.0903	51.7811	73.707
0.99_403.9192m/z	403.919	0.991	554.748	166.407	561.716	273.522	325.172	169.064	228.856	358.054	190.078	101.704	202.137	434.435	142.533	336.945	143.312	636.724	290.728	152.22	70.8132	180.371	504.585	135.385	337.016	143.779	191.177	213.188	232.148	505.221	186.447	285.155	398.053	164.315	304.22	291.157
0.99_414.8860m/z	414.886	0.991	577.123	361.833	582.007	392.72	466.208	356.14	327.257	535.976	256.438	236.846	301.555	558.985	267.099	407.66	230.962	646.288	256.006	138.244	214.696	149.167	430.219	145.768	369.485	201.519	255.785	375.207	281.865	549.791	250.892	498.141	529.87	268.554	390.275	398.634
0.99_432.9021m/z	432.902	0.991	284.299	84.8842	266.863	148.12	165.502	92.9461	122.834	181.136	82.7915	44.1821	89.4537	227.256	46.4492	159.611	68.2778	310.902	83.1514	40.0177	37.7908	56.6926	218.149	45.5539	150.214	33.9306	76.7421	125.955	91.3066	276.657	81.8023	191.132	215.355	103.714	121.423	150.086
0.99_451.9003m/z	451.9	0.991	261.155	54.5925	231.057	122.692	115.824	65.0685	73.9475	151.177	66.7568	21.8293	83.0283	200.454	38.9819	110.068	51.0574	273.199	99.5195	27.9654	22.5886	65.8389	176.978	29.4312	148.065	38.3461	75.7886	86.4564	92.0686	244.653	57.3948	154.869	135.508	43.7719	111.924	109.061
0.99_462.9018m/z	462.902	0.991	211.003	54.2527	222.655	89.8882	115.117	49.2359	51.8757	138.179	95.4514	24.273	84.4356	166.819	43.5227	116.746	52.4302	241.957	93.6206	42.6482	30.2541	49.9712	243.434	39.9991	112.257	35.8499	35.8304	77.7492	83.1845	206.17	76.1525	139.652	123.375	56.9607	98.6676	129.246
0.99_487.9121m/z	487.912	0.991	32.0736	6.86429	32.6681	15.3904	13.4517	6.76259	2.78247	15.602	6.72365	2.81265	6.15271	36.6141	3.23737	8.03645	8.41377	59.3266	9.25661	2.94725	2.63153	11.3872	18.9134	2.55786	27.3415	4.68561	2.18164	4.69981	11.7093	33.412	7.76704	9.24138	18.6312	8.30043	13.9099	18.3866
0.99_513.9233m/z	513.923	0.991	85.114	13.3184	78.1714	38.2744	21.0983	9.96213	1.09634	27.5538	12.1563	5.74139	5.24295	51.2186	0	25.6164	7.22699	113.067	36.7328	5.75415	1.32986	5.74448	38.7227	0	37.0009	0	4.91171	24.3781	24.1695	52.4723	17.4169	15.6358	30.0269	16.3083	24.9626	34.3428
0.99_549.9347m/z	549.935	0.991	71.1807	17.8007	69.483	35.2173	21.1038	15.3531	3.57739	24.1374	8.97409	0	6.70001	52.1058	0	14.0326	4.30719	99.5852	21.3203	0	6.87131	7.38704	26.9239	3.51025	34.8459	0	11.5479	19.5896	26.4973	56.3305	16.1925	9.13388	14.6556	19.7748	17.1198	19.9809
0.99_578.9155m/z	578.915	0.991	68.9071	9.81644	54.4321	28.4715	14.6178	9.29825	16.3088	18.2099	2.53079	11.9413	3.89581	38.4138	1.87222	8.66772	10.9644	73.4406	11.6448	0	0	8.10977	14.3232	0	19.6407	2.66077	11.2486	12.0196	6.92261	52.0682	8.1572	8.19281	10.2841	20.5671	22.7899	10.215
1.01_121.5206m/z	121.521	1.00815	13.4581	3.33072	11.6672	0.0166083	12.2131	0	6.36513	8.3342	4.21832	1.8875	2.28156	7.15892	11.7754	15.4395	16.0145	19.6339	16.3652	18.2766	2.02861	38.3023	11.1492	20.9084	15.1019	8.35858	11.5997	4.25883	4.31826	3.3943	4.49367	11.5446	12.1986	7.79701	10.9811	6.18138
1.01_134.0220m/z	134.022	1.00815	9.59318	0	9.51372	2.6102	5.92623	0	55.6922	3.25942	2.42428	0	0	12.5547	0	0.0414722	4.82154	7.40699	41.4441	0	0	10.7071	1.68161	2.75726	7.75066	50.8079	7.49698	9.58594	2.12929	2.47169	7.42976	9.33578	12.3848	2.42016	7.37594	2.40582
1.01_159.9891m/z	159.989	1.00815	59.9765	15.5516	62.031	36.0667	60.2803	20.5343	76.9793	60.1394	43.5675	33.0121	29.9227	42.4907	38.2593	76.1246	27.6354	58.7872	76.5007	51.8907	26.2405	45.6624	74.5313	40.5083	56.7919	56.7321	49.9864	45.4342	34.2897	41.9038	21.4002	57.2868	64.5436	14.2109	42.249	46.3917
1.01_173.5224m/z	173.522	1.00815	87.2648	11.8155	100.533	53.63	39.6432	58.4279	60.0072	74.2112	53.1001	51.4152	49.5783	86.1454	32.4652	87.2114	94.6312	107.505	150.261	37.0449	36.4284	95.0941	57.9074	49.3456	82.3424	71.1905	86.6482	81.7029	32.22	50.2535	49.9593	80.051	81.2156	55.9188	68.3347	66.3921
1.01_180.6545m/z	180.655	1.00815	52.8869	62.1449	59.7802	45.9494	40.5377	62.4296	20.4727	55.2124	27.1241	24.9423	32.2309	67.0775	13.4852	45.3854	24.8243	60.1837	0	0	31.599	4.57404	18.583	4.90141	39.0629	2.37004	23.322	47.2016	39.1896	49.8847	43.4408	48.2431	59.4406	48.0925	53.9631	52.1855
1.01_188.3264m/z	188.326	1.00815	231.053	197.807	230.188	174.442	166.531	186.988	108.73	204.471	107.778	101.057	124.467	263.215	74.8036	146.635	98.2417	267	39.661	43.5219	133.702	57.0787	108.336	62.8863	149.914	46.2943	88.1536	157.58	132.951	248.421	135.014	205.438	224.313	123.647	181.732	179.743
1.01_233.0632m/z	233.063	1.00815	6.85887	0	6.26528	13.6924	1.66946	11.5516	125.684	7.20559	0	0	0	11.3344	10.6667	0	0	26.6617	68.412	0	0	15.9775	0	0	10.4424	105.533	0	6.68255	9.78494	8.16567	16.5643	26.3327	25.3468	13.7764	30.6008	19.7365
1.01_242.5000m/z	242.5	1.00815	560.395	372.268	569.657	415.826	375.817	301.149	303.262	446.995	265.422	225.607	318.506	543.858	119.113	379.019	318.331	742.914	272.434	202.935	230.271	265.803	367.57	237.443	432.31	170.75	276.633	354.779	296.145	558.119	327.868	448.958	459.11	313.515	404.623	394.546
1.01_261.5341m/z	261.534	1.00815	21.468	0	5.19366	40.0844	38.5947	42.2479	23.9928	16.8707	7.31939	21.276	19.4028	21.2181	76.1562	40.5255	4.2757	53.5213	76.2066	6.0065	19.8521	48.092	33.3552	19.2097	20.0248	11.0698	10.0613	38.5745	31.8206	58.6995	19.7014	14.4866	16.9636	14.3623	18.7743	24.8556
1.01_275.4710m/z	275.471	1.00815	1822.24	1534.69	1830.93	1490.6	1515.63	1608.22	1143.99	1776.02	996.211	919.286	1068.64	1979.57	811.41	1394.02	850.725	1975.57	515.113	532.853	1051.69	640.887	1084.66	649.753	1290.61	580.464	916.908	1343.58	1081.64	1911.46	1166.19	1862.67	1854.75	1153.76	1561.94	1475.82
1.01_282.9525m/z	282.952	1.00815	1173.28	965.944	1092.11	924.522	1137.33	1028.18	940.399	1179	667.385	760.708	711.803	1183.08	696.706	994.511	608.697	1225.05	517.721	428.155	728.299	503.986	722.539	508.422	874.567	489.905	680.009	907.766	681.465	1083.48	739.476	1309.32	1280.37	737.461	1038.92	993.474
1.01_288.9416m/z	288.942	1.00815	235.787	119.767	254.342	142.247	218.47	117.097	218.494	220.801	173.733	108.747	166.028	201.15	172.272	242.824	116.608	251.869	190.101	134.44	119.924	122.953	303.15	136.692	171.592	166.571	170.388	147.064	152.439	269.884	131.351	251.324	246.076	122.884	183.735	192.324
1.01_291.9545m/z	291.954	1.00815	933.037	689.773	877.71	725.654	1000.41	775.582	923.397	1012.54	642.031	678.276	676.441	934.52	760.837	1004.81	537.319	1005.79	601.579	516.84	617.808	536.501	821.091	541.101	753.977	582.179	747.363	768.864	628.826	902.806	568.688	1085.95	1107.41	594.023	879.339	863.906
1.01_303.4626m/z	303.463	1.00815	293.465	130.868	298.925	157.893	169.209	105.112	105.082	180.901	86.0335	88.1267	95.2454	255.04	58.6321	167.182	143.007	411.336	126.588	55.0385	59.3307	99.7187	152.098	72.1431	223.848	50.8744	126.918	146.883	116.632	212.328	118.505	190.619	188.565	133.224	177.552	156.27
1.01_314.4848m/z	314.485	1.00815	25.024	2.08534	28.1584	3.97766	2.31786	0	0	0	0	0	3.2851	12.6512	0	5.41527	8.96771	47.2088	26.765	9.02666	0	15.427	9.7007	7.21065	29.4953	0.852448	9.40311	13.9309	0	6.25971	8.54989	11.7081	6.90002	2.6512	12.2218	0
1.01_328.6257m/z	328.626	1.00815	80.905	67.8927	83.6916	56.8847	16.0008	44.8706	2.34903	31.4948	8.74515	15.1442	20.2077	90.3283	1.8929	12.7505	10.0774	108.77	0	0	15.9113	0	10.793	0	44.589	0	5.47113	36.5766	22.4636	80.559	45.1309	28.9102	25.2383	35.3389	46.6159	44.609
1.01_336.9345m/z	336.934	1.00815	116.035	40.5574	132.248	83.145	80.4029	35.9123	47.3212	115.491	42.2561	40.095	60.1854	94.311	40.5963	72.748	44.0969	123.607	88.7392	33.6346	18.2918	32.234	127.914	24.4941	77.0243	39.8643	46.5914	44.9039	75.0734	98.8145	53.2948	83.8069	96.2686	46.5779	76.9711	75.8817
1.01_361.4565m/z	361.456	1.00815	19.414	9.80424	15.6567	7.50505	10.3941	0	0	11.2625	0	3.00211	0	17.1888	0	0	0	24.9479	6.14331	2.98616	2.55556	0	8.9722	2.3291	8.30453	0	7.30936	9.10936	4.69733	4.35381	5.39586	2.62041	21.8301	5.93558	8.20638	9.43399
1.01_412.9220m/z	412.922	1.00815	85.9526	21.6478	101.948	29.598	37.8455	12.8056	17.8325	37.7207	16.3332	7.19165	19.4381	60.5066	9.75249	22.6568	23.4584	82.2922	41.0145	20.5318	4.496	11.4386	56.5314	9.67071	34.188	3.97952	16.1329	27.7625	11.9254	88.7774	11.6645	36.6914	48.537	23.7398	40.3847	28.7581
1.01_428.0359m/z	428.036	1.00815	7506.2	4337.02	7705.77	4653.54	3132.09	3016.03	1781.35	3703.38	2078.1	1909.93	2566.02	6543.63	1161.67	2535.64	2580.08	11337.9	1267.42	1058.96	2017.72	1537.12	2947.01	1338.11	4597.69	983.402	1915.43	3396.15	3084.83	6950.62	3445.81	3455.31	3782.26	3707.93	3836.79	3671.97
1.01_447.0020m/z	447.002	1.00815	220.428	76.6072	215.427	112.129	35.6999	37.4769	4.43744	47.2442	21.4812	17.3591	35.5322	175.474	15.8721	25.9769	45.5654	382.235	37.7798	16.5298	22.165	30.4447	56.1867	20.9696	117.265	2.65747	14.8519	51.4525	46.5238	186.765	61.8659	46.5831	41.3315	73.0525	73.8406	62.7151
1.01_466.9725m/z	466.972	1.00815	158.724	37.241	152.96	69.8795	56.6774	26.089	30.9158	40.0454	21.1105	11.088	20.4561	107.597	13.4123	31.0035	32.8099	244.205	61.257	11.9036	6.72081	46.5106	77.2931	14.9094	91.5152	4.09421	23.3373	45.2366	40.6648	111.483	40.7736	25.1868	36.4486	47.2371	46.6733	44.9817
1.01_473.4602m/z	473.46	1.00815	51.4419	28.1141	53.8505	29.733	0	9.91124	0	9.9097	0	0	6.45567	56.4186	0	7.93208	0	86.6662	0	0	0	0	2.22531	0	26.3405	0	0	16.013	7.95853	35.8824	15.2714	0	6.00867	14.8353	14.1823	16.5681
1.01_488.9166m/z	488.917	1.00815	207.543	26.4962	235.839	104.898	83.0613	40.4293	44.6599	116.641	52.0693	27.2525	42.9946	151.523	22.1336	78.9357	31.3928	259.461	93.1314	34.4666	14.1055	57.8375	186.826	25.0869	129.452	8.35176	38.473	59.8737	69.4629	172.349	68.2764	113.637	83.0416	65.2983	91.159	93.4168
1.03_140.9870m/z	140.987	1.02528	151.265	67.0457	202.854	118.04	160.899	64.2968	133.191	168.549	134.954	83.9272	139.559	127.986	78.1644	183.884	131.028	190.789	213.692	167.647	98.266	214.806	334.554	186.637	188.834	132.642	147.304	128.022	101.777	141.989	115.485	190.272	185.796	109.694	158.831	142.061
1.03_158.9958m/z	158.996	1.02528	158.938	68.2094	168.073	100.753	169.003	55.3113	168.16	163.137	109.786	98.9158	115.511	105.965	98.9826	194.858	109.715	178.287	229.7	178.661	96.4631	219.518	249.142	188.933	181.76	128.929	153.253	116.78	85.0795	117.725	104.573	184.902	170.501	102.064	135.992	140.394
1.03_182.0088m/z	182.009	1.02528	15.7616	3.57829	23.3505	7.83594	15.299	0	17.5601	23.3398	4.58414	3.25325	2.37503	8.42288	16.5645	16.213	17.9204	25.4789	51.9279	15.409	0	44.7855	34.5008	23.9688	31.6307	22.3539	13.5832	7.57553	5.30724	7.07107	2.22999	23.8813	20.9959	10.2983	17.2821	14.5294
1.03_205.0031m/z	205.003	1.02528	109.167	24.8758	144.018	74.947	130.786	29.8026	113.425	102.22	85.7497	38.1109	85.3189	65.9194	47.3386	156.301	72.5213	126.179	201.504	149.907	66.5647	178.872	191.551	164.411	160.523	84.1562	114.106	74.9021	41.2645	67.0112	84.0521	152.517	149.984	77.2761	115.487	102.609
1.03_231.9577m/z	231.958	1.02528	77.5089	28.7936	101.798	34.456	24.8966	16.4138	24.8402	54.1735	50.4778	19.4627	42.8022	60.736	7.85965	29.9953	46.0439	84.836	64.6189	24.2437	10.9429	16.5035	146.842	22.0718	49.3328	27.8187	23.4192	51.5709	51.4619	74.6598	30.5196	75.9744	67.3349	40.2848	58.3676	56.9145
1.03_242.6418m/z	242.642	1.02528	117.233	31.9093	135.235	64.3109	77.8202	14.9552	17.5921	70.8966	25.3574	39.9113	27.2371	74.8479	47.2529	31.308	66.4903	142.226	137.709	7.74586	11.4046	40.1423	77.0532	14.3713	42.8822	36.8193	30.7629	37.8874	87.3097	57.2151	43.8774	46.437	45.8269	51.2468	45.1668	39.3621
1.03_312.4872m/z	312.487	1.02528	286.895	74.5538	364.554	167.159	152.473	70.827	93.3123	163.542	112.529	55.8672	120.459	187.694	39.2186	158.955	132.024	447.626	139.618	95.4138	104.699	178.249	251.489	147.442	295.668	73.5679	127.46	128.602	79.1964	159.916	162.887	159.77	179.79	172.784	189.591	177.471
1.04_198.0886m/z	198.089	1.04243	93.0777	0	78.1514	48.5863	42.0588	4.44035	28.828	25.6112	7.67566	8.19444	11.9524	33.3197	12.4403	26.8795	55.2835	88.3507	54.7013	25.1782	16.0939	97.3396	38.9725	42.5936	121.712	24.9892	79.7225	45.7103	22.5233	20.9704	35.6533	42.0631	39.2463	31.495	38.76	36.4738
1.04_251.0433m/z	251.043	1.04243	79.6798	0	38.1176	59.3137	55.9568	0	0	0	0	0	0	0	0	0	0.906012	205.956	176.643	0.771112	69.3598	1.9335	0	1.61899	90.148	102.596	0.354002	113.72	0	0	26.7144	37.4885	29.0089	22.048	25.0383	24.8616
1.06_173.4304m/z	173.43	1.05957	65.7056	101.252	70.9516	67.0721	131.908	80.2131	154.562	143.69	86.5711	91.5048	90.1864	104.619	108.366	114.373	40.8622	63.9117	46.6489	49.1116	81.6352	46.3955	88.2508	47.4364	44.5198	92.7984	79.9555	77.004	66.1727	84.0848	48.3478	151.161	156.677	53.3836	100.364	92.145
1.06_214.0208m/z	214.021	1.05957	54.9029	31.4783	48.9346	19.2611	56.9147	3.49036	38.4429	55.9677	21.4056	36.3964	21.2077	35.0885	18.8681	50.8371	41.2307	49.4474	86.9903	31.9102	6.74335	54.1272	55.6472	36.3423	53.767	50.4714	37.4402	33.8449	32.5597	33.8725	22.6751	73.4053	73.7212	25.186	40.0089	43.3786
1.06_258.4910m/z	258.491	1.05957	4.87291	0	0.493112	3.58499	10.6307	0	12.5917	10.2531	8.55937	0.0165281	0.018518	6.26707	7.0861	25.9308	10.89	13.7499	3.02226	2.67673	0	12.9089	8.56148	5.01271	13.9508	4.90758	14.5264	10.2356	0	10.1922	0	30.2303	23.3791	0	8.38156	10.0271
1.06_349.0741m/z	349.074	1.05957	82.3937	3.40483	99.9417	38.3351	92.3519	12.6705	78.3894	98.8739	62.2595	5.28459	40.5952	71.5405	30.6853	134.669	124.967	158.318	98.1222	49.0829	24.151	96.462	110.816	57.2155	198.697	87.356	122.602	67.2776	20.8002	87.3714	48.5155	241.88	210.17	45.2848	112.119	85.4549
1.06_386.0164m/z	386.016	1.05957	5.36022	0	7.19552	0.88822	16.2197	0	13.3734	14.7309	6.6239	0	0	8.2257	3.16029	25.5395	25.3795	27.552	23.3948	5.80936	0	20.1697	13.9514	7.99357	44.0605	18.752	18.178	3.11354	0	8.46593	4.03723	43.992	38.8764	0	19.47	16.1386
1.08_140.0825m/z	140.083	1.07672	76.8899	0	93.2692	61.3322	32.2448	4.95238	32.0342	60.0461	22.5407	0	45.8368	44.647	39.7554	68.0533	112.432	122.273	94.9997	58.1367	21.6885	96.5587	62.3742	65.1155	175.955	72.8721	111.899	67.246	67.0635	62.1424	54.0089	71.5208	77.1635	54.5367	61.8838	61.7869
1.08_186.0867m/z	186.087	1.07672	5417.51	384.21	7917.05	4900.06	2002.4	716.158	1921.93	4818.27	2074.47	418.858	3850.8	3949.96	3680.67	5903.82	8902.7	9087.41	5555.74	4368.18	2054.65	6545.96	3758.99	4585.54	12776.4	6434.25	8644.29	5071.16	6129.99	5633.66	4545.96	5108.75	5284.73	4723.07	5045.1	4817.19
1.08_296.4758m/z	296.476	1.07672	355.226	218.036	330.298	196.208	207.735	114.701	147.763	232.554	137.046	132.356	165.29	311.802	93.407	171.158	169.582	449.779	167.706	110.711	90.8966	144.003	236.184	118.494	299.782	104.941	166.722	204.46	185.54	292.302	176.61	263.281	251.343	185.573	236.277	219.888
1.08_319.4777m/z	319.478	1.07672	255.918	176.409	310.202	147.244	181.538	76.0526	106.548	197.419	85.8678	92.7215	92.5219	200.308	46.3837	133.919	116.083	330.193	133.371	63.5057	66.0183	105.156	177.235	87.4227	193.979	63.1193	94.6428	132.796	144.501	157.424	131.778	189.971	191.884	128.91	168.849	163.958
1.09_126.4783m/z	126.478	1.09387	26.0409	29.4292	28.102	15.2677	27.7724	5.18699	16.7329	21.7699	16.4806	27.5821	18.1894	21.6195	18.2795	13.2094	25.9476	28.7586	35.0569	14.9764	8.30419	17.5018	27.3043	17.9816	20.7727	30.928	16.9644	18.2427	25.3002	21.9725	13.0421	33.6183	28.4612	18.1274	25.1898	26.6807
1.09_146.0928m/z	146.093	1.09387	78.329	7.03778	75.9803	51.6065	86.1402	28.0165	52.5875	85.6573	82.1591	28.5426	60.2104	74.5623	21.2259	70.6544	152.195	104.707	167.985	109.348	31.0024	196.796	149.303	120.439	164.337	125.351	128.881	58.6005	76.1653	54.4772	78.4916	118.185	122.074	80.6535	101.773	92.5438
1.09_154.9754m/z	154.975	1.09387	68.9121	58.6918	69.6731	45.2354	71.3954	21.3066	62.0295	72.2972	39.8135	60.6803	40.9615	54.6024	51.9797	69.2081	57.9992	66.5743	97.1199	39.9106	26.3805	49.9463	80.0083	38.1112	56.9821	59.7348	49.8828	49.2117	54.005	48.7386	38.9866	63.9511	72.2151	35.6497	52.2469	52.5322
1.09_175.5014m/z	175.501	1.09387	62.1419	2.10838	56.2287	33.0385	65.1988	22.9271	36.0588	52.044	30.2272	23.4	22.4219	60.6138	10.9441	27.2304	53.6854	61.0074	103.979	19.2743	11.9182	56.2573	26.8498	23.9057	39.8168	37.9627	55.4994	42.6986	25.2356	29.1972	26.1526	56.6883	41.7899	30.362	41.6115	41.9524
1.09_199.1820m/z	199.182	1.09387	52.0046	23.2802	42.0851	32.7967	63.1947	32.4959	74.8613	70.8328	35.7139	32.9711	37.4856	53.9825	53.6209	70.6671	19.2407	50.9197	32.766	29.6178	24.036	24.7059	45.6099	32.2931	28.7696	40.6522	39.9142	34.6731	32.8056	43.3856	25.7976	74.2555	83.3152	15.891	50.5969	41.6059
1.09_212.4623m/z	212.462	1.09387	89.7653	56.7617	89.4542	31.8275	68.5863	9.51804	27.7917	74.5716	20.5129	55.2592	35.7178	45.4258	20.6014	61.3851	52.317	98.3436	109.415	39.0549	7.87753	28.3939	88.3405	32.2631	76.6358	65.2589	57.8392	50.9201	67.0782	62.3911	37.3969	60.6446	50.0223	34.643	37.1109	50.9993
1.09_270.9469m/z	270.947	1.09387	142.799	100.034	136.346	85.569	114.605	52.4149	90.7357	153.544	62.5446	71.6507	66.5537	109.606	68.2032	115.372	94.675	144.52	145.112	53.131	42.296	74.3366	146.755	60.2375	94.935	98.6195	79.5615	85.2312	97.7477	108.846	57.8896	149.508	136.75	66.6809	101.646	94.518
1.09_286.9417m/z	286.942	1.09387	170.182	89.5572	173.079	104.106	151.049	76.594	111.41	171.829	109.679	93.1184	109.569	161.395	105.679	162.933	111.95	203.159	171.006	93.6614	54.2898	123.782	204.554	90.1941	141.979	116.031	122.687	113.664	126.663	180.294	91.4988	195.042	190.762	91.4226	141.056	132.831
1.09_344.9407m/z	344.941	1.09387	20.3649	26.8585	37.8543	8.65074	8.62415	1.20821	1.14724	9.45651	1.7364	14.305	1.44546	5.30166	2.45529	2.41697	20.6388	41.2701	37.9671	1.39371	0.123793	7.58401	26.7533	2.49716	10.0046	4.58562	7.22863	11.4142	13.3023	15.7022	7.67498	14.2864	9.74714	12.6376	10.0708	4.54688
1.11_185.1293m/z	185.129	1.111	80.5794	20.148	91.1247	23.9003	20.4192	0	69.0147	16.1352	18.6547	7.59631	12.2943	41.8881	98.0383	67.4942	27.54	58.4035	194.532	26.2811	16.5567	60.1114	66.5733	58.3827	13.707	39.8913	97.8656	72.7292	23.3863	19.2763	40.6939	66.828	65.9217	41.6975	57.3934	52.7808
1.11_256.9312m/z	256.931	1.111	285.121	323.099	285.492	165.825	265.954	121.981	217.426	229.261	218.102	310.76	260.701	223.369	279.522	186.345	212.119	308.466	357.478	229.086	126.801	175.311	335.654	188.379	212.325	305.846	229.466	238.594	264.557	244.237	187.508	342.966	324.525	180.731	244.401	245.971
1.11_386.8960m/z	386.896	1.111	171.743	100.133	180.242	117.016	143.543	54.8408	95.7957	133.882	126.771	78.7322	146.938	145.399	138.417	229.921	118.479	244.217	158.736	149.195	60.5708	128.757	188.236	90.0936	149.967	155.291	197.783	131.132	104.943	230.292	78.513	163.799	181.92	97.5091	144.808	147.245
1.16_158.1179m/z	158.118	1.16243	27.1659	15.2979	45.8955	12.9879	17.8105	0	18.6769	11.624	8.52635	15.6445	15.0037	11.7645	7.91209	61.9397	8.29593	62.6787	24.628	3.56632	8.68694	4.85515	9.31592	2.65112	73.9927	21.8103	16.6277	19.9871	24.7356	10.511	12.0656	29.0908	27.2033	14.2806	18.6681	16.4584
1.18_240.8846m/z	240.885	1.17957	58.9714	58.1204	60.379	58.3619	118.79	92.7055	146.032	122.341	88.9576	85.444	79.0601	83.0491	125.969	135.31	41.1298	59.869	51.3364	62.015	86.7094	49.4879	104.363	62.8586	56.9309	94.9392	67.9227	82.5061	67.1984	85.8646	51.9846	167.729	135.8	49.9164	85.3785	80.3495
1.18_372.9126m/z	372.913	1.17957	714.33	286.231	710.475	409.156	537.612	281.668	380.117	629.935	277.453	215.205	378.429	597.844	284.922	565.365	265.761	838.016	370.674	215.031	197.956	234.098	695.162	163.713	454.593	239.348	330.842	381.958	359.765	714.227	257.929	628.541	622.366	266.944	475.603	446.794
1.20_244.1171m/z	244.117	1.19672	304.482	353.268	113.649	66.2893	65.7921	83.5846	552.631	278.341	30.4536	396.101	81.8022	287.137	151.038	137.496	80.9877	772.893	57.1957	77.2407	236.267	187.579	63.5721	89.9558	220.203	45.1071	96.934	171.196	15.0377	655.77	167.066	227.876	231.49	176.326	211.262	208.472
1.20_255.9454m/z	255.945	1.19672	116.979	97.9985	111.156	94.342	171.454	113.622	233.938	181.706	108.279	121.345	106.266	120.886	156.018	170.415	79.0222	117.174	120.182	96.7429	97.4112	84.9266	138.354	87.2605	103.852	135.056	95.5604	113.161	96.0502	119.807	77.4005	228.575	203.32	79.8504	139.451	126.028
1.20_268.9315m/z	268.931	1.19672	91.22	41.2419	94.1486	54.5067	77.1314	27.301	44.7	69.3246	51.6327	51.6265	53.4716	80.7987	41.409	59.7712	47.1091	101.845	82.5103	40.384	23.6259	49.9977	77.9075	44.5493	61.9454	53.9565	70.091	57.6953	58.3347	81.0686	37.0928	64.7341	75.6447	36.255	59.986	60.5924
1.21_221.4806m/z	221.481	1.21385	115.884	31.3162	128.367	68.9905	88.1401	40.6937	80.4062	129.748	107.418	52.2636	99.0267	110.379	81.3691	106.456	103.115	134.768	150.584	67.4941	38.1373	103.819	117.825	92.7708	90.847	89.5862	104.92	83.3416	84.5364	119.84	72.5282	101.666	116.974	70.138	94.3038	98.8666
1.21_285.9556m/z	285.956	1.21385	116.474	26.0486	113.949	70.2814	95.247	52.8617	66.9091	106.757	89.6632	50.7033	80.9206	114.686	68.7762	110.926	109.083	139.012	149.678	107.498	46.062	133.9	132.895	95.8098	133.69	102.464	132.161	80.7876	81.508	101.987	69.0247	90.4098	130.011	68.7244	94.6023	116.68
1.23_149.9540m/z	149.954	1.231	452.074	316.587	442.966	364.042	506.354	337.063	544.709	532.306	376.421	366.902	380.776	446.404	445.65	546.552	316.222	489.101	420.928	356.767	326.449	345.819	518.833	345.54	389.388	392.987	414.565	394.282	340.385	481.014	319.51	575.923	562.239	310.656	429.69	418.059
1.23_280.1365m/z	280.136	1.231	170.051	236.36	61.0219	43.0417	59.4191	83.1896	517.267	237.648	35.6121	254.616	63.6365	171.846	101.376	102.516	46.5513	461.659	22.916	49.0943	157.519	111.249	22.4558	57.1124	117.409	37.0454	48.8389	127.549	20.404	427.735	105.736	210.95	208.915	100.338	161.359	149.035
1.25_161.0117m/z	161.012	1.24813	3809.33	753.897	3310.3	2288.3	2378.6	420.165	1282.62	1798.95	828.239	1790.53	913.702	761.264	318.839	1907.44	377.175	2833.05	3666.27	1933.92	483.957	224.888	2070.12	530.498	1584.91	1452.42	1633.85	1645.06	2135.36	3103.31	760.127	546.467	587.301	806.757	622.526	849.569
1.25_235.4878m/z	235.488	1.24813	406.457	165.826	416.167	341.242	420.597	305.593	378.999	329.48	399.989	210.763	335.533	518.378	516.943	457.152	379.697	482.189	522.134	414.885	323.028	529.003	372.406	442.421	437.983	308.686	521.927	343.413	232.344	403.172	283.22	407.049	427.996	301.924	334.115	378.025
1.25_244.4936m/z	244.494	1.24813	257.268	216.62	249.533	160.191	286.493	149.686	259.645	265.885	232.382	243.702	216.352	283.302	275.931	261.996	153.356	284.467	384.59	184.942	182.08	189.349	277.453	178.171	192.25	195.129	207.703	195.252	207.338	249.546	154.935	300.138	314.275	152.463	217.527	225.48
1.25_250.5097m/z	250.51	1.24813	47.6012	51.053	47.4377	43.1111	50.7054	14.5692	40.1311	37.4493	26.0083	22.4702	21.3152	29.3825	45.0354	43.6191	14.3497	45.0335	43.2854	38.1233	20.6477	20.8842	40.1242	23.5276	37.6764	26.8166	42.2193	33.0178	30.7993	45.0273	26.1353	34.3232	28.6911	18.9125	22.8263	34.753
1.25_261.4745m/z	261.474	1.24813	18.1288	0	16.5243	16.7021	16.8357	14.4792	12.8259	13.8758	16.9674	5.14061	8.56326	23.0274	18.9217	19.8518	15.9751	18.4705	17.9114	18.8725	13.509	23.4344	15.029	20.5117	17.3337	11.3972	26.8699	12.577	8.94246	18.9261	12.2637	13.3939	14.4362	13.2677	14.4978	16.4998
1.25_265.0050m/z	265.005	1.24813	157.527	83.3621	158.839	111.718	178.92	75.042	141.184	138.385	114.095	127.045	104.868	148.269	136.797	169.337	109.214	174.49	173.14	125.297	90.1693	133.227	163.23	128.908	114.143	138.073	157.921	124.846	101.657	137.811	100.931	186.44	188.41	109.387	137.539	141.971
1.25_270.3281m/z	270.328	1.24813	14.388	0	20.7216	13.9183	11.1277	7.05664	10.138	14.1059	22.9761	0	16.099	28.9623	21.2736	18.1759	27.956	18.2063	15.3982	17.7883	15.7892	33.3123	15.5041	25.2574	25.3336	8.93639	30.7029	23.8724	7.55985	20.7868	16.0492	13.1161	7.98152	18.2163	11.8924	13.4437
1.25_284.3343m/z	284.334	1.24813	39.6898	5.79451	42.673	35.9485	27.6508	20.2098	22.6988	25.3865	16.4638	4.07683	16.3018	41.6434	20.3286	30.3941	19.7514	45.4108	14.8101	18.0414	17.9022	17.393	21.181	17.619	35.3384	7.24606	34.2837	28.9016	11.8884	34.7005	28.518	26.5737	25.7245	22.9959	24.4107	26.8817
[truncated: 16,205 more rows]

## Sheet: G1034_T.Test
Table S2: Binary comparision of MCADD patients and healthy controls. (Moderated t.test, raw p-value ≤ 0.05, Fold change 1.5)
[truncated: 1,035 more rows]

[truncated: 3 more sheets: G360_ID, G107-ID_Endo, Top-15 identified metabolites]
